# Supplementary material for: Swimming in Light: A Large-Scale Computational Analysis of the Metabolism of Dinoroseobacter shibae
Source: PLoS Comput Biol. 2013 Oct 3;9(10):e1003224. doi: 10.1371/journal.pcbi.1003224 (PMC3789786; doi:10.1371/journal.pcbi.1003224)
Supplement: Dataset S2 — Final metabolic model in SBML format (zipped). (ZIP) [file pcbi.1003224.s002.zip]

Archive with 1 entries (1 files):
- iDsh827_glucose_ammonia_aerobic_dark_0.1-motility.sbml
