# Supplementary material for: Swimming in Light: A Large-Scale Computational Analysis of the Metabolism of Dinoroseobacter shibae
Source: PLoS Comput Biol. 2013 Oct 3;9(10):e1003224. doi: 10.1371/journal.pcbi.1003224 (PMC3789786; doi:10.1371/journal.pcbi.1003224)
Supplement: Dataset S2 — Final metabolic model in SBML format (zipped). (ZIP) [file pcbi.1003224.s002.zip › iDsh827_glucose_ammonia_aerobic_dark_0.1-motility.sbml]

<?xml version="1.0" encoding="UTF-8"?>
<sbml level="2" version="1" xmlns="http://www.sbml.org/sbml/level2" xmlns:html="http://www.w3.org/1999/xhtml">
	<model id="iDsh827_glucose_ammonia_aerobic_dark_10%-motility" name="iDsh827_glucose_ammonia_aerobic_dark_10%-motility">
		<listOfCompartments>
			<compartment id="Extra_organism"/>
			<compartment id="Cytosol" outside="Extra_organism"/>
		</listOfCompartments>
		<listOfSpecies>
			<species boundaryCondition="false" compartment="Cytosol" id="S0" name="(R)-3-hydroxybutanoate_ex"/>
			<species boundaryCondition="false" compartment="Cytosol" id="S1" name="Na+_ex"/>
			<species boundaryCondition="false" compartment="Cytosol" id="S2" name="Na+"/>
			<species boundaryCondition="false" compartment="Cytosol" id="S3" name="(R)-3-hydroxybutanoate"/>
			<species boundaryCondition="false" compartment="Cytosol" id="S4" name="(R)-lactate_ex"/>
			<species boundaryCondition="false" compartment="Cytosol" id="S5" name="(R)-lactate"/>
			<species boundaryCondition="false" compartment="Cytosol" id="S6" name="(S)-lactate_ex"/>
			<species boundaryCondition="false" compartment="Cytosol" id="S7" name="(S)-lactate"/>
			<species boundaryCondition="false" compartment="Cytosol" id="S8" name="2-oxoglutarate_ex"/>
			<species boundaryCondition="false" compartment="Cytosol" id="S9" name="4-aminobenzoate_ex"/>
			<species boundaryCondition="false" compartment="Cytosol" id="S10" name="4-aminobenzoate"/>
			<species boundaryCondition="false" compartment="Cytosol" id="S11" name="4-methylphenol"/>
			<species boundaryCondition="false" compartment="Cytosol" id="S12" name="5-deoxy-D-ribose"/>
			<species boundaryCondition="false" compartment="Cytosol" id="S13" name="ATP"/>
			<species boundaryCondition="false" compartment="Cytosol" id="S14" name="H2O"/>
			<species boundaryCondition="false" compartment="Cytosol" id="S15" name="Biomass_Dshibae"/>
			<species boundaryCondition="false" compartment="Cytosol" id="S16" name="ADP"/>
			<species boundaryCondition="false" compartment="Cytosol" id="S17" name="phosphate"/>
			<species boundaryCondition="false" compartment="Cytosol" id="S18" name="H+"/>
			<species boundaryCondition="false" compartment="Cytosol" id="S19" name="CO2_ex"/>
			<species boundaryCondition="false" compartment="Cytosol" id="S20" name="CO2"/>
			<species boundaryCondition="false" compartment="Cytosol" id="S21" name="Co2+_ex"/>
			<species boundaryCondition="false" compartment="Cytosol" id="S22" name="Co2+"/>
			<species boundaryCondition="false" compartment="Cytosol" id="S23" name="D-ribitol_ex"/>
			<species boundaryCondition="false" compartment="Cytosol" id="S24" name="D-xylitol_ex"/>
			<species boundaryCondition="false" compartment="Cytosol" id="S25" name="Fe2+_ex"/>
			<species boundaryCondition="false" compartment="Cytosol" id="S26" name="Fe2+"/>
			<species boundaryCondition="false" compartment="Cytosol" id="S27" name="H2O_ex"/>
			<species boundaryCondition="false" compartment="Cytosol" id="S28" name="L-alanine_ex"/>
			<species boundaryCondition="false" compartment="Cytosol" id="S29" name="L-aspartate_ex"/>
			<species boundaryCondition="false" compartment="Cytosol" id="S30" name="L-glutamate_ex"/>
			<species boundaryCondition="false" compartment="Cytosol" id="S31" name="L-glutamine_ex"/>
			<species boundaryCondition="false" compartment="Cytosol" id="S32" name="L-glutamine"/>
			<species boundaryCondition="false" compartment="Cytosol" id="S33" name="Mg2+_ex"/>
			<species boundaryCondition="false" compartment="Cytosol" id="S34" name="Mg2+"/>
			<species boundaryCondition="false" compartment="Cytosol" id="S35" name="N2_ex"/>
			<species boundaryCondition="false" compartment="Cytosol" id="S36" name="N2"/>
			<species boundaryCondition="false" compartment="Cytosol" id="S37" name="PHB_ex"/>
			<species boundaryCondition="false" compartment="Cytosol" id="S38" name="PHB"/>
			<species boundaryCondition="false" compartment="Cytosol" id="S39" name="UNKNOWN"/>
			<species boundaryCondition="false" compartment="Cytosol" id="S40" name="acetate_ex"/>
			<species boundaryCondition="false" compartment="Cytosol" id="S41" name="acetate"/>
			<species boundaryCondition="false" compartment="Cytosol" id="S42" name="adenine_ex"/>
			<species boundaryCondition="false" compartment="Cytosol" id="S43" name="alpha-D-glucose_ex"/>
			<species boundaryCondition="false" compartment="Cytosol" id="S44" name="alpha-D-xylopyranose_ex"/>
			<species boundaryCondition="false" compartment="Cytosol" id="S45" name="alpha-L-rhamnose_ex"/>
			<species boundaryCondition="false" compartment="Cytosol" id="S46" name="alpha-maltose_ex"/>
			<species boundaryCondition="false" compartment="Cytosol" id="S47" name="ammonia_ex"/>
			<species boundaryCondition="false" compartment="Cytosol" id="S48" name="beta-D-fructofuranose_ex"/>
			<species boundaryCondition="false" compartment="Cytosol" id="S49" name="beta-D-glucose_ex"/>
			<species boundaryCondition="false" compartment="Cytosol" id="S50" name="beta-D-ribofuranose_ex"/>
			<species boundaryCondition="false" compartment="Cytosol" id="S51" name="biotin_ex"/>
			<species boundaryCondition="false" compartment="Cytosol" id="S52" name="biotin"/>
			<species boundaryCondition="false" compartment="Cytosol" id="S53" name="citrate_ex"/>
			<species boundaryCondition="false" compartment="Cytosol" id="S54" name="cytosine_ex"/>
			<species boundaryCondition="false" compartment="Cytosol" id="S55" name="dimethyl_sulfide_ex"/>
			<species boundaryCondition="false" compartment="Cytosol" id="S56" name="dimethyl_sulfide"/>
			<species boundaryCondition="false" compartment="Cytosol" id="S57" name="dimethyl_sulfoxide_ex"/>
			<species boundaryCondition="false" compartment="Cytosol" id="S58" name="dimethyl_sulfoxide"/>
			<species boundaryCondition="false" compartment="Cytosol" id="S59" name="dimethylsulfoniopropionate_ex"/>
			<species boundaryCondition="false" compartment="Cytosol" id="S60" name="ethanol_ex"/>
			<species boundaryCondition="false" compartment="Cytosol" id="S61" name="fumarate_ex"/>
			<species boundaryCondition="false" compartment="Cytosol" id="S62" name="glucuronamide_ex"/>
			<species boundaryCondition="false" compartment="Cytosol" id="S63" name="glycerol_ex"/>
			<species boundaryCondition="false" compartment="Cytosol" id="S64" name="glycolaldehyde"/>
			<species boundaryCondition="false" compartment="Cytosol" id="S65" name="glycolate_ex"/>
			<species boundaryCondition="false" compartment="Cytosol" id="S66" name="glyoxylate_ex"/>
			<species boundaryCondition="false" compartment="Cytosol" id="S67" name="guanosine_ex"/>
			<species boundaryCondition="false" compartment="Cytosol" id="S68" name="inosine_ex"/>
			<species boundaryCondition="false" compartment="Cytosol" id="S69" name="methanethiol_ex"/>
			<species boundaryCondition="false" compartment="Cytosol" id="S70" name="methanethiol"/>
			<species boundaryCondition="false" compartment="Cytosol" id="S71" name="myo-inositol_ex"/>
			<species boundaryCondition="false" compartment="Cytosol" id="S72" name="nicotinate_ex"/>
			<species boundaryCondition="false" compartment="Cytosol" id="S73" name="nicotinate"/>
			<species boundaryCondition="false" compartment="Cytosol" id="S74" name="nitrate_ex"/>
			<species boundaryCondition="false" compartment="Cytosol" id="S75" name="oxygen_alpha-ribazole"/>
			<species boundaryCondition="false" compartment="Cytosol" id="S76" name="oxygen_ex"/>
			<species boundaryCondition="false" compartment="Cytosol" id="S77" name="oxygen"/>
			<species boundaryCondition="false" compartment="Cytosol" id="S78" name="parabanate_ex"/>
			<species boundaryCondition="false" compartment="Cytosol" id="S79" name="phosphate_ex"/>
			<species boundaryCondition="false" compartment="Cytosol" id="S80" name="photons"/>
			<species boundaryCondition="false" compartment="Cytosol" id="S81" name="propionate_ex"/>
			<species boundaryCondition="false" compartment="Cytosol" id="S82" name="pyruvate_ex"/>
			<species boundaryCondition="false" compartment="Cytosol" id="S83" name="succinate_ex"/>
			<species boundaryCondition="false" compartment="Cytosol" id="S84" name="sulfate_ex"/>
			<species boundaryCondition="false" compartment="Cytosol" id="S85" name="sulfate"/>
			<species boundaryCondition="false" compartment="Cytosol" id="S86" name="uracil_ex"/>
			<species boundaryCondition="false" compartment="Cytosol" id="S87" name="urate"/>
			<species boundaryCondition="false" compartment="Cytosol" id="S88" name="urea_ex"/>
			<species boundaryCondition="false" compartment="Cytosol" id="S89" name="urea"/>
			<species boundaryCondition="false" compartment="Cytosol" id="S90" name="xanthine_ex"/>
			<species boundaryCondition="false" compartment="Cytosol" id="S91" name="NAD+"/>
			<species boundaryCondition="false" compartment="Cytosol" id="S92" name="UDP-alpha-D-glucose"/>
			<species boundaryCondition="false" compartment="Cytosol" id="S93" name="NADH"/>
			<species boundaryCondition="false" compartment="Cytosol" id="S94" name="UDP-D-glucuronate"/>
			<species boundaryCondition="false" compartment="Cytosol" id="S95" name="(S)-3-hydroxybutanoyl-CoA"/>
			<species boundaryCondition="false" compartment="Cytosol" id="S96" name="acetoacetyl-CoA"/>
			<species boundaryCondition="false" compartment="Cytosol" id="S97" name="3-hydroxyadipyl-CoA"/>
			<species boundaryCondition="false" compartment="Cytosol" id="S98" name="3-oxoadipyl-CoA"/>
			<species boundaryCondition="false" compartment="Cytosol" id="S99" name="(R)-3-hydroxybutanoyl-CoA"/>
			<species boundaryCondition="false" compartment="Cytosol" id="S100" name="NADP+"/>
			<species boundaryCondition="false" compartment="Cytosol" id="S101" name="NADPH"/>
			<species boundaryCondition="false" compartment="Cytosol" id="S102" name="(S)-malate"/>
			<species boundaryCondition="false" compartment="Cytosol" id="S103" name="oxaloacetate"/>
			<species boundaryCondition="false" compartment="Cytosol" id="S104" name="pyruvate"/>
			<species boundaryCondition="false" compartment="Cytosol" id="S105" name="sn-glycerol-3-phosphate"/>
			<species boundaryCondition="false" compartment="Cytosol" id="S106" name="dihydroxyacetone_phosphate"/>
			<species boundaryCondition="false" compartment="Cytosol" id="S107" name="fluorene"/>
			<species boundaryCondition="false" compartment="Cytosol" id="S108" name="9-fluorenol"/>
			<species boundaryCondition="false" compartment="Cytosol" id="S109" name="FMNH2"/>
			<species boundaryCondition="false" compartment="Cytosol" id="S110" name="5,6-dimethylbenzimidazole"/>
			<species boundaryCondition="false" compartment="Cytosol" id="S111" name="D-erythrose-4-phosphate"/>
			<species boundaryCondition="false" compartment="Cytosol" id="S112" name="acetaldehyde"/>
			<species boundaryCondition="false" compartment="Cytosol" id="S113" name="coproporphyrinogen_III"/>
			<species boundaryCondition="false" compartment="Cytosol" id="S114" name="protoporphyrinogen_IX"/>
			<species boundaryCondition="false" compartment="Cytosol" id="S115" name="5-methyl-tetrahydrofolate"/>
			<species boundaryCondition="false" compartment="Cytosol" id="S116" name="5,10-methylenetetrahydrofolate"/>
			<species boundaryCondition="false" compartment="Cytosol" id="S117" name="|Ubiquinones|"/>
			<species boundaryCondition="false" compartment="Cytosol" id="S118" name="|Ubiquinols|"/>
			<species boundaryCondition="false" compartment="Cytosol" id="S119" name="H+_ex"/>
			<species boundaryCondition="false" compartment="Cytosol" id="S120" name="nitrite"/>
			<species boundaryCondition="false" compartment="Cytosol" id="S121" name="ammonium"/>
			<species boundaryCondition="false" compartment="Cytosol" id="S122" name="nitric_oxide"/>
			<species boundaryCondition="false" compartment="Cytosol" id="S123" name="|Cytochromes-C-Oxidized|"/>
			<species boundaryCondition="false" compartment="Cytosol" id="S124" name="|Cytochromes-C-Reduced|"/>
			<species boundaryCondition="false" compartment="Cytosol" id="S125" name="L-serine"/>
			<species boundaryCondition="false" compartment="Cytosol" id="S126" name="tetrahydrofolate"/>
			<species boundaryCondition="false" compartment="Cytosol" id="S127" name="glycine"/>
			<species boundaryCondition="false" compartment="Cytosol" id="S128" name="D-sedoheptulose-7-phosphate"/>
			<species boundaryCondition="false" compartment="Cytosol" id="S129" name="D-glyceraldehyde-3-phosphate"/>
			<species boundaryCondition="false" compartment="Cytosol" id="S130" name="D-ribose-5-phosphate"/>
			<species boundaryCondition="false" compartment="Cytosol" id="S131" name="D-xylulose-5-phosphate"/>
			<species boundaryCondition="false" compartment="Cytosol" id="S132" name="1-deoxy-D-xylulose_5-phosphate"/>
			<species boundaryCondition="false" compartment="Cytosol" id="S133" name="alpha-Kdo-(2-&gt;4)-alpha-Kdo-(2-&gt;6)-lipid_IVA"/>
			<species boundaryCondition="false" compartment="Cytosol" id="S134" name="|Dodecanoyl-ACPs|"/>
			<species boundaryCondition="false" compartment="Cytosol" id="S135" name="ACP"/>
			<species boundaryCondition="false" compartment="Cytosol" id="S136" name="(KDO)2-(lauroyl)-lipid_IVA"/>
			<species boundaryCondition="false" compartment="Cytosol" id="S137" name="|Myristoyl-ACPs|"/>
			<species boundaryCondition="false" compartment="Cytosol" id="S138" name="Kdo2-lipid_A"/>
			<species boundaryCondition="false" compartment="Cytosol" id="S139" name="3-oxopimelyl-CoA"/>
			<species boundaryCondition="false" compartment="Cytosol" id="S140" name="coenzyme_A"/>
			<species boundaryCondition="false" compartment="Cytosol" id="S141" name="acetyl-CoA"/>
			<species boundaryCondition="false" compartment="Cytosol" id="S142" name="glutaryl-CoA"/>
			<species boundaryCondition="false" compartment="Cytosol" id="S143" name="acetylphosphate"/>
			<species boundaryCondition="false" compartment="Cytosol" id="S144" name="2-methylacetoacetyl-CoA"/>
			<species boundaryCondition="false" compartment="Cytosol" id="S145" name="propanoyl-CoA"/>
			<species boundaryCondition="false" compartment="Cytosol" id="S146" name="thymidine"/>
			<species boundaryCondition="false" compartment="Cytosol" id="S147" name="2-deoxy-alpha-D-ribose_1-phosphate"/>
			<species boundaryCondition="false" compartment="Cytosol" id="S148" name="thymine"/>
			<species boundaryCondition="false" compartment="Cytosol" id="S149" name="2-oxoglutarate"/>
			<species boundaryCondition="false" compartment="Cytosol" id="S150" name="L-aspartate"/>
			<species boundaryCondition="false" compartment="Cytosol" id="S151" name="L-glutamate"/>
			<species boundaryCondition="false" compartment="Cytosol" id="S152" name="D-fructose-6-phosphate"/>
			<species boundaryCondition="false" compartment="Cytosol" id="S153" name="alpha-D-glucosamine-6-phosphate"/>
			<species boundaryCondition="false" compartment="Cytosol" id="S154" name="L-valine"/>
			<species boundaryCondition="false" compartment="Cytosol" id="S155" name="2-oxoisovalerate"/>
			<species boundaryCondition="false" compartment="Cytosol" id="S156" name="phosphoenolpyruvate"/>
			<species boundaryCondition="false" compartment="Cytosol" id="S157" name="3-phospho-D-glycerate"/>
			<species boundaryCondition="false" compartment="Cytosol" id="S158" name="1,3-bisphospho-D-glycerate"/>
			<species boundaryCondition="false" compartment="Cytosol" id="S159" name="N-acetyl-alpha-D-glucosamine_1-phosphate"/>
			<species boundaryCondition="false" compartment="Cytosol" id="S160" name="UTP"/>
			<species boundaryCondition="false" compartment="Cytosol" id="S161" name="diphosphate"/>
			<species boundaryCondition="false" compartment="Cytosol" id="S162" name="UDP-alpha-N-acetyl-D-glucosamine"/>
			<species boundaryCondition="false" compartment="Cytosol" id="S163" name="alpha-D-glucose_1-phosphate"/>
			<species boundaryCondition="false" compartment="Cytosol" id="S164" name="fructose-1,6-bisphosphate"/>
			<species boundaryCondition="false" compartment="Cytosol" id="S165" name="adenosylcobalamin_5'-phosphate"/>
			<species boundaryCondition="false" compartment="Cytosol" id="S166" name="coenzyme_B12"/>
			<species boundaryCondition="false" compartment="Cytosol" id="S167" name="L-arginine"/>
			<species boundaryCondition="false" compartment="Cytosol" id="S168" name="L-ornithine"/>
			<species boundaryCondition="false" compartment="Cytosol" id="S169" name="cis,cis-2-hydroxy-6-oxohepta-2,4-dienoate"/>
			<species boundaryCondition="false" compartment="Cytosol" id="S170" name="2-oxopent-4-enoate"/>
			<species boundaryCondition="false" compartment="Cytosol" id="S171" name="2-deoxy-alpha-D-ribose_5-phosphate"/>
			<species boundaryCondition="false" compartment="Cytosol" id="S172" name="2-methyl-3-hydroxybutyryl-CoA"/>
			<species boundaryCondition="false" compartment="Cytosol" id="S173" name="(E)-2-methylcrotonoyl-CoA"/>
			<species boundaryCondition="false" compartment="Cytosol" id="S174" name="ammonia"/>
			<species boundaryCondition="false" compartment="Cytosol" id="S175" name="L-arginino-succinate"/>
			<species boundaryCondition="false" compartment="Cytosol" id="S176" name="fumarate"/>
			<species boundaryCondition="false" compartment="Cytosol" id="S177" name="D-ribulose-5-phosphate"/>
			<species boundaryCondition="false" compartment="Cytosol" id="S178" name="UDP-D-galactose"/>
			<species boundaryCondition="false" compartment="Cytosol" id="S179" name="(R)-methylmalonyl-CoA"/>
			<species boundaryCondition="false" compartment="Cytosol" id="S180" name="(S)-methylmalonyl-CoA"/>
			<species boundaryCondition="false" compartment="Cytosol" id="S181" name="hexulose_6-phosphate"/>
			<species boundaryCondition="false" compartment="Cytosol" id="S182" name="succinyl-CoA"/>
			<species boundaryCondition="false" compartment="Cytosol" id="S183" name="propionate"/>
			<species boundaryCondition="false" compartment="Cytosol" id="S184" name="AMP"/>
			<species boundaryCondition="false" compartment="Cytosol" id="S185" name="bicarbonate"/>
			<species boundaryCondition="false" compartment="Cytosol" id="S186" name="malonyl-CoA"/>
			<species boundaryCondition="false" compartment="Cytosol" id="S187" name="formaldehyde"/>
			<species boundaryCondition="false" compartment="Cytosol" id="S188" name="GDP-4-dehydro-6-L-deoxygalactose"/>
			<species boundaryCondition="false" compartment="Cytosol" id="S189" name="GDP-L-fucose"/>
			<species boundaryCondition="false" compartment="Cytosol" id="S190" name="S-hydroxymethylglutathione"/>
			<species boundaryCondition="false" compartment="Cytosol" id="S191" name="S-formylglutathione"/>
			<species boundaryCondition="false" compartment="Cytosol" id="S192" name="N-ethylmaleimide"/>
			<species boundaryCondition="false" compartment="Cytosol" id="S193" name="N-ethylsuccinimide"/>
			<species boundaryCondition="false" compartment="Cytosol" id="S194" name="d-biotin_d-sulfoxide"/>
			<species boundaryCondition="false" compartment="Cytosol" id="S195" name="|Red-Thioredoxin|"/>
			<species boundaryCondition="false" compartment="Cytosol" id="S196" name="|Ox-Thioredoxin|"/>
			<species boundaryCondition="false" compartment="Cytosol" id="S197" name="|3-Ketoglutaryl-ACP-methyl-ester|"/>
			<species boundaryCondition="false" compartment="Cytosol" id="S198" name="|3-Hydroxyglutaryl-ACP-methyl-ester|"/>
			<species boundaryCondition="false" compartment="Cytosol" id="S199" name="|3-Ketopimeloyl-ACP-methyl-esters|"/>
			<species boundaryCondition="false" compartment="Cytosol" id="S200" name="|3-hydroxypimeloyl-ACP-methyl-esters|"/>
			<species boundaryCondition="false" compartment="Cytosol" id="S201" name="|Acetoacetyl-ACPs|"/>
			<species boundaryCondition="false" compartment="Cytosol" id="S202" name="|Beta-3-hydroxybutyryl-ACPs|"/>
			<species boundaryCondition="false" compartment="Cytosol" id="S203" name="|R-3-hydroxyhexanoyl-ACPs|"/>
			<species boundaryCondition="false" compartment="Cytosol" id="S204" name="|3-oxo-hexanoyl-ACPs|"/>
			<species boundaryCondition="false" compartment="Cytosol" id="S205" name="|3-Hydroxy-octanoyl-ACPs|"/>
			<species boundaryCondition="false" compartment="Cytosol" id="S206" name="|3-Oxo-octanoyl-ACPs|"/>
			<species boundaryCondition="false" compartment="Cytosol" id="S207" name="|Beta-hydroxydecanoyl-ACPs|"/>
			<species boundaryCondition="false" compartment="Cytosol" id="S208" name="|3-oxo-decanoyl-ACPs|"/>
			<species boundaryCondition="false" compartment="Cytosol" id="S209" name="|R-3-hydroxydodecanoyl-ACPs|"/>
			<species boundaryCondition="false" compartment="Cytosol" id="S210" name="|3-oxo-dodecanoyl-ACPs|"/>
			<species boundaryCondition="false" compartment="Cytosol" id="S211" name="|R-3-hydroxymyristoyl-ACPs|"/>
			<species boundaryCondition="false" compartment="Cytosol" id="S212" name="|3-oxo-myristoyl-ACPs|"/>
			<species boundaryCondition="false" compartment="Cytosol" id="S213" name="|R-3-Hydroxypalmitoyl-ACPs|"/>
			<species boundaryCondition="false" compartment="Cytosol" id="S214" name="|3-oxo-palmitoyl-ACPs|"/>
			<species boundaryCondition="false" compartment="Cytosol" id="S215" name="|R-3-hydroxy-cis-vaccenoyl-ACPs|"/>
			<species boundaryCondition="false" compartment="Cytosol" id="S216" name="|3-oxo-cis-vaccenoyl-ACPs|"/>
			<species boundaryCondition="false" compartment="Cytosol" id="S217" name="|R-3-hydroxystearoyl-ACPs|"/>
			<species boundaryCondition="false" compartment="Cytosol" id="S218" name="|3-oxo-stearoyl-ACPs|"/>
			<species boundaryCondition="false" compartment="Cytosol" id="S219" name="|cis-cis-D13-31-3-oxo-C50-2-ACPs|"/>
			<species boundaryCondition="false" compartment="Cytosol" id="S220" name="|cis-cis-D13-31-3-hydroxyC50-2-ACPs|"/>
			<species boundaryCondition="false" compartment="Cytosol" id="S221" name="|cis-delta19-3-oxo-C38-ACPs|"/>
			<species boundaryCondition="false" compartment="Cytosol" id="S222" name="|cis-delta19-3-hydroxyC38-ACPs|"/>
			<species boundaryCondition="false" compartment="Cytosol" id="S223" name="|cis-cis-D15-33-3-oxo-C52-2-ACPs|"/>
			<species boundaryCondition="false" compartment="Cytosol" id="S224" name="|cis-cis-D15-33-3-hydroxyC52-2-ACPs|"/>
			<species boundaryCondition="false" compartment="Cytosol" id="S225" name="|3-oxo-behenoyl-ACPs|"/>
			<species boundaryCondition="false" compartment="Cytosol" id="S226" name="|R-3-hydroxybehenoyl-ACPs|"/>
			<species boundaryCondition="false" compartment="Cytosol" id="S227" name="|cis-delta11-3-oxo-melissoyl-ACPs|"/>
			<species boundaryCondition="false" compartment="Cytosol" id="S228" name="|cis-delta11-3-hydroxymelissoyl-ACPs|"/>
			<species boundaryCondition="false" compartment="Cytosol" id="S229" name="|cis-cis-D5-23-3-oxo-C42-2-ACPs|"/>
			<species boundaryCondition="false" compartment="Cytosol" id="S230" name="|cis-cis-D5-23-3-hydroxyC42-2-ACPs|"/>
			<species boundaryCondition="false" compartment="Cytosol" id="S231" name="|cis-cis-D17-35-3-oxo-C54-2-ACPs|"/>
			<species boundaryCondition="false" compartment="Cytosol" id="S232" name="|cis-cis-D17-35-3-hydroxyC54-2-ACPs|"/>
			<species boundaryCondition="false" compartment="Cytosol" id="S233" name="|cis-cis-D13-25-3-oxo-C44-2-ACPs|"/>
			<species boundaryCondition="false" compartment="Cytosol" id="S234" name="|cis-cis-D13-25-3-hydroxyC44-2-ACPs|"/>
			<species boundaryCondition="false" compartment="Cytosol" id="S235" name="|cis-delta9-3-oxo-montanoyl-ACPs|"/>
			<species boundaryCondition="false" compartment="Cytosol" id="S236" name="|cis-delta9-3-hydroxymontanoyl-ACPs|"/>
			<species boundaryCondition="false" compartment="Cytosol" id="S237" name="|cis-cis-D9-21-3-oxo-C40-2-ACPs|"/>
			<species boundaryCondition="false" compartment="Cytosol" id="S238" name="|cis-cis-D9-21-3-hydroxyC40-2-ACPs|"/>
			<species boundaryCondition="false" compartment="Cytosol" id="S239" name="|cis-delta13-3-oxo-lacceroyl-ACPs|"/>
			<species boundaryCondition="false" compartment="Cytosol" id="S240" name="|cis-delta13-3-hydroxylacceroyl-ACPs|"/>
			<species boundaryCondition="false" compartment="Cytosol" id="S241" name="|cis-cis-D7-19-3-oxo-C38-2-ACPs|"/>
			<species boundaryCondition="false" compartment="Cytosol" id="S242" name="|cis-cis-D7-19-3-hydroxyC38-2-ACPs|"/>
			<species boundaryCondition="false" compartment="Cytosol" id="S243" name="|cis-delta21-3-oxo-C40-ACPs|"/>
			<species boundaryCondition="false" compartment="Cytosol" id="S244" name="|cis-delta21-3-hydroxyC40-ACPs|"/>
			<species boundaryCondition="false" compartment="Cytosol" id="S245" name="|cis-delta15-3-oxo-gheddoyl-ACPs|"/>
			<species boundaryCondition="false" compartment="Cytosol" id="S246" name="|cis-delta15-3-hydroxygheddoyl-ACPs|"/>
			<species boundaryCondition="false" compartment="Cytosol" id="S247" name="|cis-delta7-3-oxo-cerotoyl-ACPs|"/>
			<species boundaryCondition="false" compartment="Cytosol" id="S248" name="|cis-delta7-3-hydroxycerotoyl-ACPs|"/>
			<species boundaryCondition="false" compartment="Cytosol" id="S249" name="|cis-cis-D7-25-3-oxo-C44-2-ACPs|"/>
			<species boundaryCondition="false" compartment="Cytosol" id="S250" name="|cis-cis-D7-25-3-hydroxyC44-2-ACPs|"/>
			<species boundaryCondition="false" compartment="Cytosol" id="S251" name="|cis-cis-D5-17-3-oxo-C36-2-ACPs|"/>
			<species boundaryCondition="false" compartment="Cytosol" id="S252" name="|cis-cis-D5-17-3-hydroxyC36-2-ACPs|"/>
			<species boundaryCondition="false" compartment="Cytosol" id="S253" name="|cis-cis-D19-37-3-oxo-C56-2-ACPs|"/>
			<species boundaryCondition="false" compartment="Cytosol" id="S254" name="|cis-cis-D19-37-3-hydroxyC56-2-ACPs|"/>
			<species boundaryCondition="false" compartment="Cytosol" id="S255" name="|cis-cis-D15-27-3-oxo-C46-2-ACPs|"/>
			<species boundaryCondition="false" compartment="Cytosol" id="S256" name="|cis-cis-D15-27-3-hydroxyC46-2-ACPs|"/>
			<species boundaryCondition="false" compartment="Cytosol" id="S257" name="|cis-cis-D9-27-3-oxo-C46-2-ACPs|"/>
			<species boundaryCondition="false" compartment="Cytosol" id="S258" name="|cis-cis-D9-27-3-hydroxyC46-2-ACPs|"/>
			<species boundaryCondition="false" compartment="Cytosol" id="S259" name="|cis-cis-D21-39-3-oxo-C58-2-ACPs|"/>
			<species boundaryCondition="false" compartment="Cytosol" id="S260" name="|cis-cis-D21-39-3-hydroxyC58-2-ACPs|"/>
			<species boundaryCondition="false" compartment="Cytosol" id="S261" name="|cis-cis-D11-23-3-oxo-C42-2-ACPs|"/>
			<species boundaryCondition="false" compartment="Cytosol" id="S262" name="|cis-cis-D11-23-3-hydroxyC42-2-ACPs|"/>
			<species boundaryCondition="false" compartment="Cytosol" id="S263" name="|cis-cis-D17-29-3-oxo-C48-2-ACPs|"/>
			<species boundaryCondition="false" compartment="Cytosol" id="S264" name="|cis-cis-D17-29-3-hydroxyC48-2-ACPs|"/>
			<species boundaryCondition="false" compartment="Cytosol" id="S265" name="|cis-delta5-3-oxo-lignoceroyl-ACPs|"/>
			<species boundaryCondition="false" compartment="Cytosol" id="S266" name="|cis-delta5-3-hydroxylignoceroyl-ACPs|"/>
			<species boundaryCondition="false" compartment="Cytosol" id="S267" name="|cis-cis-D11-29-3-oxo-C48-2-ACPs|"/>
			<species boundaryCondition="false" compartment="Cytosol" id="S268" name="|cis-cis-D11-29-3-hydroxyC48-2-ACPs|"/>
			<species boundaryCondition="false" compartment="Cytosol" id="S269" name="|cis-delta17-3-oxo-C36-ACPs|"/>
			<species boundaryCondition="false" compartment="Cytosol" id="S270" name="|cis-delta17-3-hydroxyC36-ACPs|"/>
			<species boundaryCondition="false" compartment="Cytosol" id="S271" name="|cis-cis-D19-31-3-oxo-C50-2-ACPs|"/>
			<species boundaryCondition="false" compartment="Cytosol" id="S272" name="|cis-cis-D19-31-3-hydroxyC50-2-ACPs|"/>
			<species boundaryCondition="false" compartment="Cytosol" id="S273" name="histidinol"/>
			<species boundaryCondition="false" compartment="Cytosol" id="S274" name="L-histidine"/>
			<species boundaryCondition="false" compartment="Cytosol" id="S275" name="acetoacetate"/>
			<species boundaryCondition="false" compartment="Cytosol" id="S276" name="(S)-3-hydroxyhexanoyl-CoA"/>
			<species boundaryCondition="false" compartment="Cytosol" id="S277" name="3-oxohexanoyl-CoA"/>
			<species boundaryCondition="false" compartment="Cytosol" id="S278" name="24-hydroxy-3-oxocholest-4-en-26-oyl-CoA"/>
			<species boundaryCondition="false" compartment="Cytosol" id="S279" name="3,24-dioxocholest-4-en-26-oyl-CoA"/>
			<species boundaryCondition="false" compartment="Cytosol" id="S280" name="22-hydroxy-3-oxochol-4-en-24-oyl-CoA"/>
			<species boundaryCondition="false" compartment="Cytosol" id="S281" name="3,22-dioxochol-4-en-24-oyl-CoA"/>
			<species boundaryCondition="false" compartment="Cytosol" id="S282" name="3-[(3aS,4S,5R,7aS)-5-hydroxy-7a-methyl-1-oxo-octahydro-1H-inden-4-yl]-3-hydroxypropanoyl-CoA"/>
			<species boundaryCondition="false" compartment="Cytosol" id="S283" name="3-[(3aS,4S,5R,7aS)-5-hydroxy-7a-methyl-1-oxo-octahydro-1H-inden-4-yl]-3-oxopropanoyl-CoA"/>
			<species boundaryCondition="false" compartment="Cytosol" id="S284" name="beta-ketovaleryl-CoA"/>
			<species boundaryCondition="false" compartment="Cytosol" id="S285" name="(R)-3-hydroxyvaleryl-CoA"/>
			<species boundaryCondition="false" compartment="Cytosol" id="S286" name="D-mannitol"/>
			<species boundaryCondition="false" compartment="Cytosol" id="S287" name="beta-D-fructofuranose"/>
			<species boundaryCondition="false" compartment="Cytosol" id="S288" name="glycolate"/>
			<species boundaryCondition="false" compartment="Cytosol" id="S289" name="glyoxylate"/>
			<species boundaryCondition="false" compartment="Cytosol" id="S290" name="(R)-malate"/>
			<species boundaryCondition="false" compartment="Cytosol" id="S291" name="meso-tartrate"/>
			<species boundaryCondition="false" compartment="Cytosol" id="S292" name="2-hydroxy-3-oxosuccinate"/>
			<species boundaryCondition="false" compartment="Cytosol" id="S293" name="L-tartrate"/>
			<species boundaryCondition="false" compartment="Cytosol" id="S294" name="(S)-2-hydroxyglutarate"/>
			<species boundaryCondition="false" compartment="Cytosol" id="S295" name="hydrogen_peroxide"/>
			<species boundaryCondition="false" compartment="Cytosol" id="S296" name="phytanoyl-CoA"/>
			<species boundaryCondition="false" compartment="Cytosol" id="S297" name="2-hydroxyphytanoyl-CoA"/>
			<species boundaryCondition="false" compartment="Cytosol" id="S298" name="succinate"/>
			<species boundaryCondition="false" compartment="Cytosol" id="S299" name="2-methoxy-6-(all-trans-octaprenyl)phenol"/>
			<species boundaryCondition="false" compartment="Cytosol" id="S300" name="2-methoxy-6-all_trans-octaprenyl-2-methoxy-1,4-benzoquinol"/>
			<species boundaryCondition="false" compartment="Cytosol" id="S301" name="2-octaprenylphenol"/>
			<species boundaryCondition="false" compartment="Cytosol" id="S302" name="3-(all-trans-octaprenyl)benzene-1,2-diol"/>
			<species boundaryCondition="false" compartment="Cytosol" id="S303" name="4-chlorophenol"/>
			<species boundaryCondition="false" compartment="Cytosol" id="S304" name="4-chlorocatechol"/>
			<species boundaryCondition="false" compartment="Cytosol" id="S305" name="2-chlorophenol"/>
			<species boundaryCondition="false" compartment="Cytosol" id="S306" name="3-chlorocatechol"/>
			<species boundaryCondition="false" compartment="Cytosol" id="S307" name="3-chlorophenol"/>
			<species boundaryCondition="false" compartment="Cytosol" id="S308" name="5-methyl-phenazine-1-carboxylate"/>
			<species boundaryCondition="false" compartment="Cytosol" id="S309" name="pyocyanin"/>
			<species boundaryCondition="false" compartment="Cytosol" id="S310" name="(+)-5-epi-aristolochene"/>
			<species boundaryCondition="false" compartment="Cytosol" id="S311" name="capsidiol"/>
			<species boundaryCondition="false" compartment="Cytosol" id="S312" name="artemisinic_aldehyde"/>
			<species boundaryCondition="false" compartment="Cytosol" id="S313" name="artemisinate"/>
			<species boundaryCondition="false" compartment="Cytosol" id="S314" name="(+)-7-iso-jasmonoyl-L-isoleucine"/>
			<species boundaryCondition="false" compartment="Cytosol" id="S315" name="(3R,_7S)-12-hydroxy-jasmonoyl-L-isoleucine"/>
			<species boundaryCondition="false" compartment="Cytosol" id="S316" name="(+)-alpha-santalene"/>
			<species boundaryCondition="false" compartment="Cytosol" id="S317" name="(+)-alpha-santalol"/>
			<species boundaryCondition="false" compartment="Cytosol" id="S318" name="pentalen-13-al"/>
			<species boundaryCondition="false" compartment="Cytosol" id="S319" name="1-deoxypentalenate"/>
			<species boundaryCondition="false" compartment="Cytosol" id="S320" name="pentalenolactone_F"/>
			<species boundaryCondition="false" compartment="Cytosol" id="S321" name="pentalenolactone"/>
			<species boundaryCondition="false" compartment="Cytosol" id="S322" name="1-deoxy-11-oxopentalenate"/>
			<species boundaryCondition="false" compartment="Cytosol" id="S323" name="pentalenolactone_D"/>
			<species boundaryCondition="false" compartment="Cytosol" id="S324" name="11beta-hydroxy-1-deoxypentalenate"/>
			<species boundaryCondition="false" compartment="Cytosol" id="S325" name="neopentalenolactone_D"/>
			<species boundaryCondition="false" compartment="Cytosol" id="S326" name="30-hydroxy-beta-amyrin"/>
			<species boundaryCondition="false" compartment="Cytosol" id="S327" name="11alpha,30-dihydroxy-beta-amyrin"/>
			<species boundaryCondition="false" compartment="Cytosol" id="S328" name="androsta-1,4-diene-3,17-dione"/>
			<species boundaryCondition="false" compartment="Cytosol" id="S329" name="9alpha-hydroxyandrosta-1,4-diene-3,17-dione"/>
			<species boundaryCondition="false" compartment="Cytosol" id="S330" name="androst-4-en-3,17-dione"/>
			<species boundaryCondition="false" compartment="Cytosol" id="S331" name="9alpha-hydroxy-androst-4-en-3,17-dione"/>
			<species boundaryCondition="false" compartment="Cytosol" id="S332" name="3-oxo-23,24-bisnorchol-4-en-22-oyl-CoA"/>
			<species boundaryCondition="false" compartment="Cytosol" id="S333" name="9alpha-hydroxy-androst-4-en-3-one-17-propanoyl-CoA"/>
			<species boundaryCondition="false" compartment="Cytosol" id="S334" name="3-one-23,24-bisnorchol-1,4-dien-22-yl-CoA"/>
			<species boundaryCondition="false" compartment="Cytosol" id="S335" name="9alpha-hydroxy-3-oxo-23,24-bisnorchol-1,4-dien-22-yl-CoA"/>
			<species boundaryCondition="false" compartment="Cytosol" id="S336" name="3-one-23,24-bisnorchol-4-en-22-oate"/>
			<species boundaryCondition="false" compartment="Cytosol" id="S337" name="3-one-9-hydroxy-23,24-bisnorchol-4-en-22-oate"/>
			<species boundaryCondition="false" compartment="Cytosol" id="S338" name="3-oxo-24-ethyl-cholest-4-ene"/>
			<species boundaryCondition="false" compartment="Cytosol" id="S339" name="3-oxo-24-ethyl-26-hydroxy-cholest-4-ene"/>
			<species boundaryCondition="false" compartment="Cytosol" id="S340" name="cholest-4-en-3-one"/>
			<species boundaryCondition="false" compartment="Cytosol" id="S341" name="3-oxocholest-4-en-26-ol"/>
			<species boundaryCondition="false" compartment="Cytosol" id="S342" name="ent-isokaurene"/>
			<species boundaryCondition="false" compartment="Cytosol" id="S343" name="ent-2alpha-hydroxyisokaurene"/>
			<species boundaryCondition="false" compartment="Cytosol" id="S344" name="(-)-9beta-pimara-7,15-diene"/>
			<species boundaryCondition="false" compartment="Cytosol" id="S345" name="(-)-9beta-pimara-7,15-dien-19-oate"/>
			<species boundaryCondition="false" compartment="Cytosol" id="S346" name="ent-cassa-12,15-diene"/>
			<species boundaryCondition="false" compartment="Cytosol" id="S347" name="ent-11beta-hydroxycassa-12,15-diene"/>
			<species boundaryCondition="false" compartment="Cytosol" id="S348" name="taxusin"/>
			<species boundaryCondition="false" compartment="Cytosol" id="S349" name="7beta-hydroxytaxusin"/>
			<species boundaryCondition="false" compartment="Cytosol" id="S350" name="trimethylamine"/>
			<species boundaryCondition="false" compartment="Cytosol" id="S351" name="trimethylamine_N-oxide"/>
			<species boundaryCondition="false" compartment="Cytosol" id="S352" name="dimethylamine"/>
			<species boundaryCondition="false" compartment="Cytosol" id="S353" name="methylamine"/>
			<species boundaryCondition="false" compartment="Cytosol" id="S354" name="8,8a-deoxyoleandolide"/>
			<species boundaryCondition="false" compartment="Cytosol" id="S355" name="oleandolide"/>
			<species boundaryCondition="false" compartment="Cytosol" id="S356" name="6-deoxyerythronolide_B"/>
			<species boundaryCondition="false" compartment="Cytosol" id="S357" name="erythronolide_B"/>
			<species boundaryCondition="false" compartment="Cytosol" id="S358" name="erythromycin_D"/>
			<species boundaryCondition="false" compartment="Cytosol" id="S359" name="erythromycin_C"/>
			<species boundaryCondition="false" compartment="Cytosol" id="S360" name="erythromycin_B"/>
			<species boundaryCondition="false" compartment="Cytosol" id="S361" name="erythromycin_A"/>
			<species boundaryCondition="false" compartment="Cytosol" id="S362" name="2-heptaprenylphenol"/>
			<species boundaryCondition="false" compartment="Cytosol" id="S363" name="3-(all-trans-heptaprenyl)benzene-1,2-diol"/>
			<species boundaryCondition="false" compartment="Cytosol" id="S364" name="2-methoxy-6-(all-trans-heptaprenyl)phenol"/>
			<species boundaryCondition="false" compartment="Cytosol" id="S365" name="2-methoxy-6-all_trans-heptaprenyl-2-methoxy-1,4-benzoquinol"/>
			<species boundaryCondition="false" compartment="Cytosol" id="S366" name="6-methoxy-3-methyl-2-all-trans-heptaprenyl-1,4-benzoquinol"/>
			<species boundaryCondition="false" compartment="Cytosol" id="S367" name="3-demethylubiquinol-7"/>
			<species boundaryCondition="false" compartment="Cytosol" id="S368" name="2-nonaprenylphenol"/>
			<species boundaryCondition="false" compartment="Cytosol" id="S369" name="3-(all-trans-nonaprenyl)benzene-1,2-diol"/>
			<species boundaryCondition="false" compartment="Cytosol" id="S370" name="dimethyl_sulfone"/>
			<species boundaryCondition="false" compartment="Cytosol" id="S371" name="3-chlorotoluene"/>
			<species boundaryCondition="false" compartment="Cytosol" id="S372" name="3-chlorobenzyl_alcohol"/>
			<species boundaryCondition="false" compartment="Cytosol" id="S373" name="pentalenate"/>
			<species boundaryCondition="false" compartment="Cytosol" id="S374" name="5-methylsalicylate"/>
			<species boundaryCondition="false" compartment="Cytosol" id="S375" name="4-methylcatechol"/>
			<species boundaryCondition="false" compartment="Cytosol" id="S376" name="4-chlorosalicylate"/>
			<species boundaryCondition="false" compartment="Cytosol" id="S377" name="5-chlorosalicylate"/>
			<species boundaryCondition="false" compartment="Cytosol" id="S378" name="salicylate"/>
			<species boundaryCondition="false" compartment="Cytosol" id="S379" name="catechol"/>
			<species boundaryCondition="false" compartment="Cytosol" id="S380" name="phenylacetone"/>
			<species boundaryCondition="false" compartment="Cytosol" id="S381" name="benzylacetate"/>
			<species boundaryCondition="false" compartment="Cytosol" id="S382" name="methoxyneurosporene"/>
			<species boundaryCondition="false" compartment="Cytosol" id="S383" name="spheroidene"/>
			<species boundaryCondition="false" compartment="Cytosol" id="S384" name="(Z)-2-methyl-ureidoacrylate_peracid"/>
			<species boundaryCondition="false" compartment="Cytosol" id="S385" name="FMN"/>
			<species boundaryCondition="false" compartment="Cytosol" id="S386" name="alpha-carotene"/>
			<species boundaryCondition="false" compartment="Cytosol" id="S387" name="zeinoxanthin"/>
			<species boundaryCondition="false" compartment="Cytosol" id="S388" name="beta-carotene"/>
			<species boundaryCondition="false" compartment="Cytosol" id="S389" name="4,9-dimethyldodeca-2,4,6,8,10-pentaene-1,12-dial"/>
			<species boundaryCondition="false" compartment="Cytosol" id="S390" name="beta-ionone"/>
			<species boundaryCondition="false" compartment="Cytosol" id="S391" name="lutein"/>
			<species boundaryCondition="false" compartment="Cytosol" id="S392" name="3-hydroxy-9-apo-delta-caroten-9-one"/>
			<species boundaryCondition="false" compartment="Cytosol" id="S393" name="3-hydroxy-beta-ionone"/>
			<species boundaryCondition="false" compartment="Cytosol" id="S394" name="zeaxanthin"/>
			<species boundaryCondition="false" compartment="Cytosol" id="S395" name="violaxanthin"/>
			<species boundaryCondition="false" compartment="Cytosol" id="S396" name="5,6-epoxy-3-hydroxy-9-apo-beta-caroten-9-one"/>
			<species boundaryCondition="false" compartment="Cytosol" id="S397" name="9-cis-violaxanthin"/>
			<species boundaryCondition="false" compartment="Cytosol" id="S398" name="5,6-epoxy-3-hydroxy-12'-apo-beta-caroten-12'-al"/>
			<species boundaryCondition="false" compartment="Cytosol" id="S399" name="9'-cis-neoxanthin"/>
			<species boundaryCondition="false" compartment="Cytosol" id="S400" name="grasshopper_ketone"/>
			<species boundaryCondition="false" compartment="Cytosol" id="S401" name="3,5-dihydroxy-6,7-didehydro-12'-apo-beta-caroten-12'-al"/>
			<species boundaryCondition="false" compartment="Cytosol" id="S402" name="beta-apo-8'-carotenal"/>
			<species boundaryCondition="false" compartment="Cytosol" id="S403" name="4,9,13-trimethyltetradeca-2,4,6,8,10,12-hexaene-1,14-dial"/>
			<species boundaryCondition="false" compartment="Cytosol" id="S404" name="uracil"/>
			<species boundaryCondition="false" compartment="Cytosol" id="S405" name="(Z)-3-ureidoacrylate_peracid"/>
			<species boundaryCondition="false" compartment="Cytosol" id="S406" name="dADP"/>
			<species boundaryCondition="false" compartment="Cytosol" id="S407" name="dGDP"/>
			<species boundaryCondition="false" compartment="Cytosol" id="S408" name="GDP"/>
			<species boundaryCondition="false" compartment="Cytosol" id="S409" name="|Reduced-flavodoxins|"/>
			<species boundaryCondition="false" compartment="Cytosol" id="S410" name="|Oxidized-flavodoxins|"/>
			<species boundaryCondition="false" compartment="Cytosol" id="S411" name="malonate_semialdehyde"/>
			<species boundaryCondition="false" compartment="Cytosol" id="S412" name="(S)-methylmalonate-semialdehyde"/>
			<species boundaryCondition="false" compartment="Cytosol" id="S413" name="2-(alpha-hydroxyethyl)thiamine_diphosphate"/>
			<species boundaryCondition="false" compartment="Cytosol" id="S414" name="lipoamide"/>
			<species boundaryCondition="false" compartment="Cytosol" id="S415" name="thiamin_diphosphate"/>
			<species boundaryCondition="false" compartment="Cytosol" id="S416" name="S-acetyldihydrolipoamide"/>
			<species boundaryCondition="false" compartment="Cytosol" id="S417" name="4-methyl-2-oxopentanoate"/>
			<species boundaryCondition="false" compartment="Cytosol" id="S418" name="|BCAA-dehydrogenase-3MB-DH-lipoyl|"/>
			<species boundaryCondition="false" compartment="Cytosol" id="S419" name="2-keto-3-methyl-valerate"/>
			<species boundaryCondition="false" compartment="Cytosol" id="S420" name="|BCAA-dehydrogenase-2MB-DH-lipoyl|"/>
			<species boundaryCondition="false" compartment="Cytosol" id="S421" name="indole-3-pyruvate"/>
			<species boundaryCondition="false" compartment="Cytosol" id="S422" name="|Oxidized-ferredoxins|"/>
			<species boundaryCondition="false" compartment="Cytosol" id="S423" name="S-2-(indol-3_yl)acetyl-CoA"/>
			<species boundaryCondition="false" compartment="Cytosol" id="S424" name="|Reduced-ferredoxins|"/>
			<species boundaryCondition="false" compartment="Cytosol" id="S425" name="carbon_monoxide"/>
			<species boundaryCondition="false" compartment="Cytosol" id="S426" name="FAD"/>
			<species boundaryCondition="false" compartment="Cytosol" id="S427" name="FADH2"/>
			<species boundaryCondition="false" compartment="Cytosol" id="S428" name="divinyl_protochlorophyllide_a"/>
			<species boundaryCondition="false" compartment="Cytosol" id="S429" name="divinylchlorophyllide_a"/>
			<species boundaryCondition="false" compartment="Cytosol" id="S430" name="trans-Delta2-decenoyl-CoA"/>
			<species boundaryCondition="false" compartment="Cytosol" id="S431" name="trans-Delta2,_cis-Delta4-decadienoyl-CoA"/>
			<species boundaryCondition="false" compartment="Cytosol" id="S432" name="chlorophyllide_a"/>
			<species boundaryCondition="false" compartment="Cytosol" id="S433" name="phytyl_diphosphate"/>
			<species boundaryCondition="false" compartment="Cytosol" id="S434" name="all-trans-geranyl-geranyl_diphosphate"/>
			<species boundaryCondition="false" compartment="Cytosol" id="S435" name="|Stearoyl-ACPs|"/>
			<species boundaryCondition="false" compartment="Cytosol" id="S436" name="|Octadec-2-enoyl-ACPs|"/>
			<species boundaryCondition="false" compartment="Cytosol" id="S437" name="|Crotonyl-ACPs|"/>
			<species boundaryCondition="false" compartment="Cytosol" id="S438" name="|Butanoyl-ACPs|"/>
			<species boundaryCondition="false" compartment="Cytosol" id="S439" name="|Hexanoyl-ACPs|"/>
			<species boundaryCondition="false" compartment="Cytosol" id="S440" name="|Hex-2-enoyl-ACPs|"/>
			<species boundaryCondition="false" compartment="Cytosol" id="S441" name="|Octanoyl-ACPs|"/>
			<species boundaryCondition="false" compartment="Cytosol" id="S442" name="|2-Octenoyl-ACPs|"/>
			<species boundaryCondition="false" compartment="Cytosol" id="S443" name="|Decanoyl-ACPs|"/>
			<species boundaryCondition="false" compartment="Cytosol" id="S444" name="|Trans-D2-decenoyl-ACPs|"/>
			<species boundaryCondition="false" compartment="Cytosol" id="S445" name="|Dodec-2-enoyl-ACPs|"/>
			<species boundaryCondition="false" compartment="Cytosol" id="S446" name="|Tetradec-2-enoyl-ACPs|"/>
			<species boundaryCondition="false" compartment="Cytosol" id="S447" name="|Palmitoyl-ACPs|"/>
			<species boundaryCondition="false" compartment="Cytosol" id="S448" name="|2-Hexadecenoyl-ACPs|"/>
			<species boundaryCondition="false" compartment="Cytosol" id="S449" name="6-(2-amino-2-carboxyethyl)-7,8-dioxo-1,2,3,4,7,8-hexahydroquinoline_2,4-dicarboxylate"/>
			<species boundaryCondition="false" compartment="Cytosol" id="S450" name="4,5-dioxo-4,5-dihydro-1H-pyrrolo[2,3-f]quinoline-2,7,9-tricarboxylate"/>
			<species boundaryCondition="false" compartment="Cytosol" id="S451" name="monovinyl_protochlorophyllide_a"/>
			<species boundaryCondition="false" compartment="Cytosol" id="S452" name="3-methylmercaptopropionyl-CoA"/>
			<species boundaryCondition="false" compartment="Cytosol" id="S453" name="methylthioacryloyl-CoA"/>
			<species boundaryCondition="false" compartment="Cytosol" id="S454" name="(S)-dihydroorotate"/>
			<species boundaryCondition="false" compartment="Cytosol" id="S455" name="orotate"/>
			<species boundaryCondition="false" compartment="Cytosol" id="S456" name="D-alanine"/>
			<species boundaryCondition="false" compartment="Cytosol" id="S457" name="sarcosine"/>
			<species boundaryCondition="false" compartment="Cytosol" id="S458" name="N-ethylglycine"/>
			<species boundaryCondition="false" compartment="Cytosol" id="S459" name="ethylamine"/>
			<species boundaryCondition="false" compartment="Cytosol" id="S460" name="(S)-1-pyrroline-5-carboxylate"/>
			<species boundaryCondition="false" compartment="Cytosol" id="S461" name="plastoquinone-9"/>
			<species boundaryCondition="false" compartment="Cytosol" id="S462" name="plastoquinol-9"/>
			<species boundaryCondition="false" compartment="Cytosol" id="S463" name="menadione"/>
			<species boundaryCondition="false" compartment="Cytosol" id="S464" name="menadiol"/>
			<species boundaryCondition="false" compartment="Cytosol" id="S465" name="trimethylamine_N-oxide_ex"/>
			<species boundaryCondition="false" compartment="Cytosol" id="S466" name="|Menaquinols|"/>
			<species boundaryCondition="false" compartment="Cytosol" id="S467" name="trimethylamine_ex"/>
			<species boundaryCondition="false" compartment="Cytosol" id="S468" name="|Menaquinones|"/>
			<species boundaryCondition="false" compartment="Cytosol" id="S469" name="nitrate"/>
			<species boundaryCondition="false" compartment="Cytosol" id="S470" name="dihydrolipoamide"/>
			<species boundaryCondition="false" compartment="Cytosol" id="S471" name="L-methionine"/>
			<species boundaryCondition="false" compartment="Cytosol" id="S472" name="L-methionine-(S)-S-oxide"/>
			<species boundaryCondition="false" compartment="Cytosol" id="S473" name="tetrahydrosarcinapterin"/>
			<species boundaryCondition="false" compartment="Cytosol" id="S474" name="5-methyl-tetrahydrosarcinapterin"/>
			<species boundaryCondition="false" compartment="Cytosol" id="S475" name="1-hydroxyneurosporene"/>
			<species boundaryCondition="false" compartment="Cytosol" id="S476" name="S-adenosyl-L-methionine"/>
			<species boundaryCondition="false" compartment="Cytosol" id="S477" name="S-adenosyl-L-homocysteine"/>
			<species boundaryCondition="false" compartment="Cytosol" id="S478" name="2-ketoarginine"/>
			<species boundaryCondition="false" compartment="Cytosol" id="S479" name="5-guanidino-3-methyl-2-oxo-pentanoate"/>
			<species boundaryCondition="false" compartment="Cytosol" id="S480" name="3,4-didehydrorhodopin"/>
			<species boundaryCondition="false" compartment="Cytosol" id="S481" name="anhydrorhodovibrin"/>
			<species boundaryCondition="false" compartment="Cytosol" id="S482" name="hydroxyspirilloxanthin"/>
			<species boundaryCondition="false" compartment="Cytosol" id="S483" name="spirilloxanthin"/>
			<species boundaryCondition="false" compartment="Cytosol" id="S484" name="phenazine-1-carboxylate"/>
			<species boundaryCondition="false" compartment="Cytosol" id="S485" name="desmethyl_dehydrophos"/>
			<species boundaryCondition="false" compartment="Cytosol" id="S486" name="dehydrophos"/>
			<species boundaryCondition="false" compartment="Cytosol" id="S487" name="DIBOA-beta-D-glucoside"/>
			<species boundaryCondition="false" compartment="Cytosol" id="S488" name="4-O-methyl-DIBOA-glucoside"/>
			<species boundaryCondition="false" compartment="Cytosol" id="S489" name="L-olivosyl-oleandolide"/>
			<species boundaryCondition="false" compartment="Cytosol" id="S490" name="L-oleandrosyl-oleandolide"/>
			<species boundaryCondition="false" compartment="Cytosol" id="S491" name="N-demethyllincomycin"/>
			<species boundaryCondition="false" compartment="Cytosol" id="S492" name="lincomycin_A"/>
			<species boundaryCondition="false" compartment="Cytosol" id="S493" name="dTDP-4-oxo-2,6-dideoxy-alpha-D-glucose"/>
			<species boundaryCondition="false" compartment="Cytosol" id="S494" name="dTDP-4-dehydro-3-C-methyl-2,6-dideoxy-alpha-D-glucose"/>
			<species boundaryCondition="false" compartment="Cytosol" id="S495" name="dTDP-4-dehydro-2,6-dideoxy-alpha-D-allose"/>
			<species boundaryCondition="false" compartment="Cytosol" id="S496" name="dTDP-4-dehydro-3-C-methyl-2,6-dideoxy-alpha-L-allose"/>
			<species boundaryCondition="false" compartment="Cytosol" id="S497" name="DIMBOA-beta-D-glucoside"/>
			<species boundaryCondition="false" compartment="Cytosol" id="S498" name="HMDBOA-glucoside"/>
			<species boundaryCondition="false" compartment="Cytosol" id="S499" name="3-S-methylmercaptopropionate"/>
			<species boundaryCondition="false" compartment="Cytosol" id="S500" name="dimethylsulfoniopropionate"/>
			<species boundaryCondition="false" compartment="Cytosol" id="S501" name="|cis-cis-D19-37-C56-2-ACPs|"/>
			<species boundaryCondition="false" compartment="Cytosol" id="S502" name="|cis-D19-37-OH-38-Me-C57-1-ACPs|"/>
			<species boundaryCondition="false" compartment="Cytosol" id="S503" name="|cis-19-CP-37-Mex-38-Me-C59-ACPs|"/>
			<species boundaryCondition="false" compartment="Cytosol" id="S504" name="|trans-D18-37-OH-38-Me-C58-1-ACPs|"/>
			<species boundaryCondition="false" compartment="Cytosol" id="S505" name="|cis-cis-D21-39-C58-2-ACPs|"/>
			<species boundaryCondition="false" compartment="Cytosol" id="S506" name="|cis-D21-39-OH-40-Me-C59-1-ACPs|"/>
			<species boundaryCondition="false" compartment="Cytosol" id="S507" name="|cis-21-CP-39-keto-40-Me-C60-ACPs|"/>
			<species boundaryCondition="false" compartment="Cytosol" id="S508" name="|trans-D20-39-OH-40-Me-C60-1-ACPs|"/>
			<species boundaryCondition="false" compartment="Cytosol" id="S509" name="|trans-20-CP-22-Me-39-keto-40-Me-C61-ACPs|"/>
			<species boundaryCondition="false" compartment="Cytosol" id="S510" name="|cis-cis-D19-31-C50-2-ACPs|"/>
			<species boundaryCondition="false" compartment="Cytosol" id="S511" name="|cis-cis-19-31-dicyclopropyl-C52-ACPs|"/>
			<species boundaryCondition="false" compartment="Cytosol" id="S512" name="dUMP"/>
			<species boundaryCondition="false" compartment="Cytosol" id="S513" name="dTMP"/>
			<species boundaryCondition="false" compartment="Cytosol" id="S514" name="cobalt-sirohydrochlorin"/>
			<species boundaryCondition="false" compartment="Cytosol" id="S515" name="cobalt-factor_III"/>
			<species boundaryCondition="false" compartment="Cytosol" id="S516" name="demethylmenaquinol-7"/>
			<species boundaryCondition="false" compartment="Cytosol" id="S517" name="menaquinol-7"/>
			<species boundaryCondition="false" compartment="Cytosol" id="S518" name="demethylmenaquinone-7"/>
			<species boundaryCondition="false" compartment="Cytosol" id="S519" name="menaquinone-7"/>
			<species boundaryCondition="false" compartment="Cytosol" id="S520" name="demethylmenaquinol-9"/>
			<species boundaryCondition="false" compartment="Cytosol" id="S521" name="menaquinol-9"/>
			<species boundaryCondition="false" compartment="Cytosol" id="S522" name="demethylmenaquinol-6"/>
			<species boundaryCondition="false" compartment="Cytosol" id="S523" name="menaquinol-6"/>
			<species boundaryCondition="false" compartment="Cytosol" id="S524" name="demethylmenaquinol-10"/>
			<species boundaryCondition="false" compartment="Cytosol" id="S525" name="menaquinol-10"/>
			<species boundaryCondition="false" compartment="Cytosol" id="S526" name="demethylmenaquinol-11"/>
			<species boundaryCondition="false" compartment="Cytosol" id="S527" name="menaquinol-11"/>
			<species boundaryCondition="false" compartment="Cytosol" id="S528" name="demethylmenaquinol-12"/>
			<species boundaryCondition="false" compartment="Cytosol" id="S529" name="menaquinol-12"/>
			<species boundaryCondition="false" compartment="Cytosol" id="S530" name="demethylmenaquinol-13"/>
			<species boundaryCondition="false" compartment="Cytosol" id="S531" name="menaquinol-13"/>
			<species boundaryCondition="false" compartment="Cytosol" id="S532" name="6-methoxy-3-methyl-2-all-trans-octaprenyl-1,4-benzoquinol"/>
			<species boundaryCondition="false" compartment="Cytosol" id="S533" name="2-methoxy-6-all_trans-decaprenyl-2-methoxy-1,4-benzoquinol"/>
			<species boundaryCondition="false" compartment="Cytosol" id="S534" name="6-methoxy-3-methyl-2-all-trans-decaprenyl-1,4-benzoquinol"/>
			<species boundaryCondition="false" compartment="Cytosol" id="S535" name="2-methoxy-6-all_trans-nonaprenyl-2-methoxy-1,4-benzoquinol"/>
			<species boundaryCondition="false" compartment="Cytosol" id="S536" name="6-methoxy-3-methyl-2-all-trans-nonaprenyl-1,4-benzoquinol"/>
			<species boundaryCondition="false" compartment="Cytosol" id="S537" name="|Guanine9-in-tRNA|"/>
			<species boundaryCondition="false" compartment="Cytosol" id="S538" name="|tRNA-Containing-N1-Methylguanine-9|"/>
			<species boundaryCondition="false" compartment="Cytosol" id="S539" name="3-(all-trans-decaprenyl)benzene-1,2-diol"/>
			<species boundaryCondition="false" compartment="Cytosol" id="S540" name="2-methoxy-6-(all-trans-decaprenyl)phenol"/>
			<species boundaryCondition="false" compartment="Cytosol" id="S541" name="2-methoxy-6-(all-trans-nonaprenyl)phenol"/>
			<species boundaryCondition="false" compartment="Cytosol" id="S542" name="|Guanine37-in-tRNA|"/>
			<species boundaryCondition="false" compartment="Cytosol" id="S543" name="|tRNA-Containing-N1-Methylguanine-37|"/>
			<species boundaryCondition="false" compartment="Cytosol" id="S544" name="|Guanine46-in-tRNA|"/>
			<species boundaryCondition="false" compartment="Cytosol" id="S545" name="|tRNA-Containing-N7-Methylguanine-46|"/>
			<species boundaryCondition="false" compartment="Cytosol" id="S546" name="|tRNA-Holder|"/>
			<species boundaryCondition="false" compartment="Cytosol" id="S547" name="|tRNA-Containing-5MeAminoMe-2-ThioU|"/>
			<species boundaryCondition="false" compartment="Cytosol" id="S548" name="|tRNA-containing-5-CarbMeAminome-2-ThioU|"/>
			<species boundaryCondition="false" compartment="Cytosol" id="S549" name="3-demethylubiquinol-8"/>
			<species boundaryCondition="false" compartment="Cytosol" id="S550" name="ubiquinol-8"/>
			<species boundaryCondition="false" compartment="Cytosol" id="S551" name="ubiquinol-7"/>
			<species boundaryCondition="false" compartment="Cytosol" id="S552" name="|trans-18-CP-37-Mex-38-Me-C60-ACPs|"/>
			<species boundaryCondition="false" compartment="Cytosol" id="S553" name="10-formyl-tetrahydrofolate"/>
			<species boundaryCondition="false" compartment="Cytosol" id="S554" name="5-phospho-ribosyl-glycineamide"/>
			<species boundaryCondition="false" compartment="Cytosol" id="S555" name="5'-phosphoribosyl-N-formylglycineamide"/>
			<species boundaryCondition="false" compartment="Cytosol" id="S556" name="|L-methionyl-tRNAfmet|"/>
			<species boundaryCondition="false" compartment="Cytosol" id="S557" name="|N-formyl-L-methionyl-tRNAfmet|"/>
			<species boundaryCondition="false" compartment="Cytosol" id="S558" name="3-amino-3-deoxy-D-fructose_6-phosphate"/>
			<species boundaryCondition="false" compartment="Cytosol" id="S559" name="1-deoxy-1-imino-D-erythrose_4-phosphate"/>
			<species boundaryCondition="false" compartment="Cytosol" id="S560" name="MALONYL-ACP"/>
			<species boundaryCondition="false" compartment="Cytosol" id="S561" name="ACETYL-ACP"/>
			<species boundaryCondition="false" compartment="Cytosol" id="S562" name="|Lignoceroyl-ACPs|"/>
			<species boundaryCondition="false" compartment="Cytosol" id="S563" name="|3-oxo-cerotoyl-ACPs|"/>
			<species boundaryCondition="false" compartment="Cytosol" id="S564" name="|R-3-hydroxycerotoyl-ACPs|"/>
			<species boundaryCondition="false" compartment="Cytosol" id="S565" name="|Trans-D2-hexacos-2-enoyl-ACPs|"/>
			<species boundaryCondition="false" compartment="Cytosol" id="S566" name="|Cerotoyl-ACPs|"/>
			<species boundaryCondition="false" compartment="Cytosol" id="S567" name="demethyl-phosphinothricin"/>
			<species boundaryCondition="false" compartment="Cytosol" id="S568" name="N-acetyl_demethylphosphinothricin"/>
			<species boundaryCondition="false" compartment="Cytosol" id="S569" name="ginsenoside_Rb1"/>
			<species boundaryCondition="false" compartment="Cytosol" id="S570" name="ginsenoside_Rd"/>
			<species boundaryCondition="false" compartment="Cytosol" id="S571" name="beta-D-glucose"/>
			<species boundaryCondition="false" compartment="Cytosol" id="S572" name="ginsenoside_Rg3"/>
			<species boundaryCondition="false" compartment="Cytosol" id="S573" name="7-methyl-3-oxooct-6-enoyl-CoA"/>
			<species boundaryCondition="false" compartment="Cytosol" id="S574" name="5-methylhex-4-enoyl-CoA"/>
			<species boundaryCondition="false" compartment="Cytosol" id="S575" name="5-methyl-3-oxo-4-hexenoyl-CoA"/>
			<species boundaryCondition="false" compartment="Cytosol" id="S576" name="3-methylcrotonyl-CoA"/>
			<species boundaryCondition="false" compartment="Cytosol" id="S577" name="OH-ACYL-ACP"/>
			<species boundaryCondition="false" compartment="Cytosol" id="S578" name="LYSO-ORNITHINE-LIPIDS"/>
			<species boundaryCondition="false" compartment="Cytosol" id="S579" name="3-oxo-23,24-bisnorchol-4-en-17-ol-22-oyl-CoA"/>
			<species boundaryCondition="false" compartment="Cytosol" id="S580" name="dTDP-3-amino-3,6-dideoxy-alpha-D-galactopyranose"/>
			<species boundaryCondition="false" compartment="Cytosol" id="S581" name="dTDP-3-acetamido-3,6-dideoxy-alpha-D-galactopyranose"/>
			<species boundaryCondition="false" compartment="Cytosol" id="S582" name="isovaleryl-CoA"/>
			<species boundaryCondition="false" compartment="Cytosol" id="S583" name="6-isobutyl-4-hydroxy-2-pyrone"/>
			<species boundaryCondition="false" compartment="Cytosol" id="S584" name="6-(4-methyl-2-oxopentyl)-4-hydroxy-2-pyrone"/>
			<species boundaryCondition="false" compartment="Cytosol" id="S585" name="palmitoyl-CoA"/>
			<species boundaryCondition="false" compartment="Cytosol" id="S586" name="3-oxo-stearoyl-CoA"/>
			<species boundaryCondition="false" compartment="Cytosol" id="S587" name="lauroyl-CoA"/>
			<species boundaryCondition="false" compartment="Cytosol" id="S588" name="3-oxo-myristoyl-CoA"/>
			<species boundaryCondition="false" compartment="Cytosol" id="S589" name="myristoyl-CoA"/>
			<species boundaryCondition="false" compartment="Cytosol" id="S590" name="3-oxo-palmitoyl-CoA"/>
			<species boundaryCondition="false" compartment="Cytosol" id="S591" name="trehalose-cis-methoxy-mono-mycolate"/>
			<species boundaryCondition="false" compartment="Cytosol" id="S592" name="trehalose-cis-methoxy-di-mycolate"/>
			<species boundaryCondition="false" compartment="Cytosol" id="S593" name="trehalose"/>
			<species boundaryCondition="false" compartment="Cytosol" id="S594" name="trehalose-trans-methoxy-mono-mycolate"/>
			<species boundaryCondition="false" compartment="Cytosol" id="S595" name="trehalose-trans-methoxy-di-mycolate"/>
			<species boundaryCondition="false" compartment="Cytosol" id="S596" name="trehalose-cis-keto-mono-mycolate"/>
			<species boundaryCondition="false" compartment="Cytosol" id="S597" name="trehalose-cis-keto-di-mycolate"/>
			<species boundaryCondition="false" compartment="Cytosol" id="S598" name="trehalose-trans-keto-mono-mycolate"/>
			<species boundaryCondition="false" compartment="Cytosol" id="S599" name="trehalose-trans-keto-di-mycolate"/>
			<species boundaryCondition="false" compartment="Cytosol" id="S600" name="|R-3-hydroxyarachidoyl-ACPs|"/>
			<species boundaryCondition="false" compartment="Cytosol" id="S601" name="|trans-delta2-arachidoyl-ACPs|"/>
			<species boundaryCondition="false" compartment="Cytosol" id="S602" name="|3-oxo-arachidoyl-ACPs|"/>
			<species boundaryCondition="false" compartment="Cytosol" id="S603" name="|Arachidoyl-ACPs|"/>
			<species boundaryCondition="false" compartment="Cytosol" id="S604" name="|trans-delta2-behenoyl-ACPs|"/>
			<species boundaryCondition="false" compartment="Cytosol" id="S605" name="|Behenoyl-ACPs|"/>
			<species boundaryCondition="false" compartment="Cytosol" id="S606" name="|3-oxo-lignoceroyl-ACPs|"/>
			<species boundaryCondition="false" compartment="Cytosol" id="S607" name="|R-3-hydroxylignoceroyl-ACPs|"/>
			<species boundaryCondition="false" compartment="Cytosol" id="S608" name="|trans-delta2-lignoceroyl-ACPs|"/>
			<species boundaryCondition="false" compartment="Cytosol" id="S609" name="cerotoyl-CoA"/>
			<species boundaryCondition="false" compartment="Cytosol" id="S610" name="arachidoyl-CoA"/>
			<species boundaryCondition="false" compartment="Cytosol" id="S611" name="butanoyl-CoA"/>
			<species boundaryCondition="false" compartment="Cytosol" id="S612" name="|Palmitoleoyl-ACPs|"/>
			<species boundaryCondition="false" compartment="Cytosol" id="S613" name="|cis-cis-D11-29-C48-2-ACPs|"/>
			<species boundaryCondition="false" compartment="Cytosol" id="S614" name="|Holo-ACP-Synthases|"/>
			<species boundaryCondition="false" compartment="Cytosol" id="S615" name="|cis-cis-D13-31-C50-2-ACPs|"/>
			<species boundaryCondition="false" compartment="Cytosol" id="S616" name="|cis-cis-D7-19-C38-2-ACPs|"/>
			<species boundaryCondition="false" compartment="Cytosol" id="S617" name="|cis-cis-D3-15-C34-2-ACPs|"/>
			<species boundaryCondition="false" compartment="Cytosol" id="S618" name="|cis-cis-D11-23-C42-2-ACPs|"/>
			<species boundaryCondition="false" compartment="Cytosol" id="S619" name="|cis-cis-D5-23-C42-2-ACPs|"/>
			<species boundaryCondition="false" compartment="Cytosol" id="S620" name="|cis-cis-D17-35-C54-2-ACPs|"/>
			<species boundaryCondition="false" compartment="Cytosol" id="S621" name="|cis-cis-D13-25-C44-2-ACPs|"/>
			<species boundaryCondition="false" compartment="Cytosol" id="S622" name="|cis-cis-D7-25-C44-2-ACPs|"/>
			<species boundaryCondition="false" compartment="Cytosol" id="S623" name="|cis-cis-D9-21-C40-2-ACPs|"/>
			<species boundaryCondition="false" compartment="Cytosol" id="S624" name="|cis-cis-D15-27-C46-2-ACPs|"/>
			<species boundaryCondition="false" compartment="Cytosol" id="S625" name="|cis-cis-D3-21-C40-2-ACPs|"/>
			<species boundaryCondition="false" compartment="Cytosol" id="S626" name="|cis-cis-D9-27-C46-2-ACPs|"/>
			<species boundaryCondition="false" compartment="Cytosol" id="S627" name="|cis-cis-D17-29-C48-2-ACPs|"/>
			<species boundaryCondition="false" compartment="Cytosol" id="S628" name="|cis-cis-D5-17-C36-2-ACPs|"/>
			<species boundaryCondition="false" compartment="Cytosol" id="S629" name="|cis-cis-D15-33-C52-2-ACPs|"/>
			<species boundaryCondition="false" compartment="Cytosol" id="S630" name="malonyl-CoA_methyl_ester"/>
			<species boundaryCondition="false" compartment="Cytosol" id="S631" name="S-methyl-5'-thioadenosine"/>
			<species boundaryCondition="false" compartment="Cytosol" id="S632" name="AAI"/>
			<species boundaryCondition="false" compartment="Cytosol" id="S633" name="VAI-1"/>
			<species boundaryCondition="false" compartment="Cytosol" id="S634" name="PAI-1"/>
			<species boundaryCondition="false" compartment="Cytosol" id="S635" name="PAI-2"/>
			<species boundaryCondition="false" compartment="Cytosol" id="S636" name="VAI-2"/>
			<species boundaryCondition="false" compartment="Cytosol" id="S637" name="HAI-1"/>
			<species boundaryCondition="false" compartment="Cytosol" id="S638" name="|Cis-Delta5-dodecenoyl-ACPs|"/>
			<species boundaryCondition="false" compartment="Cytosol" id="S639" name="|3-oxo-cis-D7-tetradecenoyl-ACPs|"/>
			<species boundaryCondition="false" compartment="Cytosol" id="S640" name="|Cis-Delta7-tetradecenoyl-ACPs|"/>
			<species boundaryCondition="false" compartment="Cytosol" id="S641" name="|3-oxo-cis-D9-hexadecenoyl-ACPs|"/>
			<species boundaryCondition="false" compartment="Cytosol" id="S642" name="|Glutaryl-ACP-methyl-esters|"/>
			<species boundaryCondition="false" compartment="Cytosol" id="S643" name="|cis-delta17-C36-ACPs|"/>
			<species boundaryCondition="false" compartment="Cytosol" id="S644" name="|cis-delta19-C38-ACPs|"/>
			<species boundaryCondition="false" compartment="Cytosol" id="S645" name="|cis-delta9-montanoyl-ACPs|"/>
			<species boundaryCondition="false" compartment="Cytosol" id="S646" name="|cis-delta7-cerotoyl-ACPs|"/>
			<species boundaryCondition="false" compartment="Cytosol" id="S647" name="|cis-delta11-melissoyl-ACPs|"/>
			<species boundaryCondition="false" compartment="Cytosol" id="S648" name="|cis-delta3-behenoyl-ACPs|"/>
			<species boundaryCondition="false" compartment="Cytosol" id="S649" name="|cis-delta5-lignoceroyl-ACPs|"/>
			<species boundaryCondition="false" compartment="Cytosol" id="S650" name="|cis-delta13-lacceroyl-ACPs|"/>
			<species boundaryCondition="false" compartment="Cytosol" id="S651" name="|cis-delta15-gheddoyl-ACPs|"/>
			<species boundaryCondition="false" compartment="Cytosol" id="S652" name="|Saturated-2-Lysophosphatidates|"/>
			<species boundaryCondition="false" compartment="Cytosol" id="S653" name="|Saturated-Fatty-Acyl-ACPs|"/>
			<species boundaryCondition="false" compartment="Cytosol" id="S654" name="|2-3-4-Saturated-L-Phosphatidates|"/>
			<species boundaryCondition="false" compartment="Cytosol" id="S655" name="1-palmitoylglycerol_3-phosphate"/>
			<species boundaryCondition="false" compartment="Cytosol" id="S656" name="dipalmitoyl_phosphatidate"/>
			<species boundaryCondition="false" compartment="Cytosol" id="S657" name="hypoglycin_A"/>
			<species boundaryCondition="false" compartment="Cytosol" id="S658" name="glutathione"/>
			<species boundaryCondition="false" compartment="Cytosol" id="S659" name="hypoglycin_B"/>
			<species boundaryCondition="false" compartment="Cytosol" id="S660" name="cysteinylglycine"/>
			<species boundaryCondition="false" compartment="Cytosol" id="S661" name="|Charged-LEU-tRNAs|"/>
			<species boundaryCondition="false" compartment="Cytosol" id="S662" name="|General-Protein-Substrates|"/>
			<species boundaryCondition="false" compartment="Cytosol" id="S663" name="|L-leucyl-protein|"/>
			<species boundaryCondition="false" compartment="Cytosol" id="S664" name="|Charged-ARG-tRNAs|"/>
			<species boundaryCondition="false" compartment="Cytosol" id="S665" name="|ARG-tRNAs|"/>
			<species boundaryCondition="false" compartment="Cytosol" id="S666" name="|Protein-L-Arginines|"/>
			<species boundaryCondition="false" compartment="Cytosol" id="S667" name="N-acetylglucosamine--N-acetylmuramyl-(pentapeptide)_pyrophosphoryl-decaprenol"/>
			<species boundaryCondition="false" compartment="Cytosol" id="S668" name="omega,_mono-trans,octa-cis-decaprenyl_diphosphate"/>
			<species boundaryCondition="false" compartment="Cytosol" id="S669" name="a_peptidoglycan_dimer_(mycobacteria)"/>
			<species boundaryCondition="false" compartment="Cytosol" id="S670" name="N-acetylmuramoyl-L-alanyl-D-isoglutaminyl-N-(beta-D-asparaginyl)-L-lysyl-D-alanine-diphosphoundecaprenyl-N-acetylglucosamine"/>
			<species boundaryCondition="false" compartment="Cytosol" id="S671" name="a_peptidoglycan_dimer_(tetrapeptide)"/>
			<species boundaryCondition="false" compartment="Cytosol" id="S672" name="di-trans,octa-cis-undecaprenyl_diphosphate"/>
			<species boundaryCondition="false" compartment="Cytosol" id="S673" name="N-acetylmuramoyl-L-alanyl-D-isoglutaminyl-N-(beta-D-asparaginyl)-L-lysyl-D-alanyl-D-alanine-diphosphoundecaprenyl-N-acetylglucosamine"/>
			<species boundaryCondition="false" compartment="Cytosol" id="S674" name="a_peptidoglycan_dimer_(E._faeciums)"/>
			<species boundaryCondition="false" compartment="Cytosol" id="S675" name="N-acetylmuramoyl-L-alanyl-D-glutamyl-meso-2,6-diaminopimelyl-D-alanyl-D-alanine-diphosphoundecaprenyl-N-acetylglucosamine"/>
			<species boundaryCondition="false" compartment="Cytosol" id="S676" name="a_peptidoglycan_dimer_(meso-diaminopimelate_containing)"/>
			<species boundaryCondition="false" compartment="Cytosol" id="S677" name="ADP-alpha-D-glucose"/>
			<species boundaryCondition="false" compartment="Cytosol" id="S678" name="2-(beta-D-glucosyl)-sn-glycerol-3-phosphate"/>
			<species boundaryCondition="false" compartment="Cytosol" id="S679" name="N-acetylmuramoyl-L-alanyl-D-glutamyl-meso-2,6-diaminopimelyl-D-alanyl-D-alanine-diphosphoundecaprenol"/>
			<species boundaryCondition="false" compartment="Cytosol" id="S680" name="UDP"/>
			<species boundaryCondition="false" compartment="Cytosol" id="S681" name="N-acetylmuramoyl-pentapeptide-diphospho-decaprenol"/>
			<species boundaryCondition="false" compartment="Cytosol" id="S682" name="N-acetylmuramoyl-L-alanyl-gamma-D-glutamyl-L-lysyl-_D-alanyl-diphosphoundecaprenol"/>
			<species boundaryCondition="false" compartment="Cytosol" id="S683" name="N-acetylmuramoyl-L-alanyl-D-glutamyl-L-lysyl-D-alanine-diphosphoundecaprenyl-N-acetylglucosamine"/>
			<species boundaryCondition="false" compartment="Cytosol" id="S684" name="5-phospho-alpha-D-ribose-1-preQ0"/>
			<species boundaryCondition="false" compartment="Cytosol" id="S685" name="preQ0"/>
			<species boundaryCondition="false" compartment="Cytosol" id="S686" name="5-phospho-alpha-D-ribose_1-diphosphate"/>
			<species boundaryCondition="false" compartment="Cytosol" id="S687" name="galactinol"/>
			<species boundaryCondition="false" compartment="Cytosol" id="S688" name="melibiose"/>
			<species boundaryCondition="false" compartment="Cytosol" id="S689" name="manninotriose"/>
			<species boundaryCondition="false" compartment="Cytosol" id="S690" name="myo-inositol"/>
			<species boundaryCondition="false" compartment="Cytosol" id="S691" name="5'-deoxy-5'-chloroadenosine"/>
			<species boundaryCondition="false" compartment="Cytosol" id="S692" name="adenine"/>
			<species boundaryCondition="false" compartment="Cytosol" id="S693" name="5-chloro-5-deoxyribose_1-phosphate"/>
			<species boundaryCondition="false" compartment="Cytosol" id="S694" name="5'-deoxy-5'-fluoroadenosine"/>
			<species boundaryCondition="false" compartment="Cytosol" id="S695" name="5-fluoro-5-deoxy-D-ribose-1-phosphate"/>
			<species boundaryCondition="false" compartment="Cytosol" id="S696" name="queuine"/>
			<species boundaryCondition="false" compartment="Cytosol" id="S697" name="|Guanine34-in-tRNA-with-GUN-anticodon|"/>
			<species boundaryCondition="false" compartment="Cytosol" id="S698" name="guanine"/>
			<species boundaryCondition="false" compartment="Cytosol" id="S699" name="|tRNA-Containing-Queuine|"/>
			<species boundaryCondition="false" compartment="Cytosol" id="S700" name="preQ1"/>
			<species boundaryCondition="false" compartment="Cytosol" id="S701" name="|tRNA-with-7-aminomethyl-7-deazaguanine|"/>
			<species boundaryCondition="false" compartment="Cytosol" id="S702" name="(2E,6E)-farnesyl_diphosphate"/>
			<species boundaryCondition="false" compartment="Cytosol" id="S703" name="protoheme_IX"/>
			<species boundaryCondition="false" compartment="Cytosol" id="S704" name="heme_o"/>
			<species boundaryCondition="false" compartment="Cytosol" id="S705" name="1,4-dihydroxy-6-naphthoate"/>
			<species boundaryCondition="false" compartment="Cytosol" id="S706" name="all-trans-octaprenyl_diphosphate"/>
			<species boundaryCondition="false" compartment="Cytosol" id="S707" name="demethylmenaquinol-8"/>
			<species boundaryCondition="false" compartment="Cytosol" id="S708" name="(2Z,6Z,10E)-tetraprenyl_diphosphate"/>
			<species boundaryCondition="false" compartment="Cytosol" id="S709" name="isopentenyl_diphosphate"/>
			<species boundaryCondition="false" compartment="Cytosol" id="S710" name="omega,_mono-trans,_poly-cis-pentaprenyl_diphosphate"/>
			<species boundaryCondition="false" compartment="Cytosol" id="S711" name="omega,_mono-trans,_poly-cis-hexaprenyl_diphosphate"/>
			<species boundaryCondition="false" compartment="Cytosol" id="S712" name="omega,_mono-trans,_poly-cis-heptaprenyl_diphosphate"/>
			<species boundaryCondition="false" compartment="Cytosol" id="S713" name="omega,_mono-trans,_poly-cis-octaprenyl_diphosphate"/>
			<species boundaryCondition="false" compartment="Cytosol" id="S714" name="all-trans-heptaprenyl_diphosphate"/>
			<species boundaryCondition="false" compartment="Cytosol" id="S715" name="D-Man-beta-(1rarr4)-GlcA-beta-(1rarr2)-D-Man-alpha-(1rarr3)-D-Glc-beta-(1rarr4)-D-Glc-alpha-1-diphospho-ditrans,octacis-undecaprenol"/>
			<species boundaryCondition="false" compartment="Cytosol" id="S716" name="4,6-CH3(COO-)C-D-Man-beta-(1rarr4)-GlcA-beta-(1rarr2)-D-Man-alpha-(1rarr3)-D-Glc-beta-(1rarr4)-D-Glc-alpha-1-diphospho-ditrans,octacis-undecaprenol"/>
			<species boundaryCondition="false" compartment="Cytosol" id="S717" name="agmatine"/>
			<species boundaryCondition="false" compartment="Cytosol" id="S718" name="S-adenosyl-L-methioninamine"/>
			<species boundaryCondition="false" compartment="Cytosol" id="S719" name="N1-aminopropylagmatine"/>
			<species boundaryCondition="true" compartment="Extra_organism" id="S720" name="chlorophyllide_b"/>
			<species boundaryCondition="true" compartment="Extra_organism" id="S721" name="geranylgeranyl-chlorophyll_b"/>
			<species boundaryCondition="false" compartment="Cytosol" id="S722" name="all-trans-undecaprenyl_diphosphate"/>
			<species boundaryCondition="false" compartment="Cytosol" id="S723" name="all-trans-dodecaprenyl_diphosphate"/>
			<species boundaryCondition="false" compartment="Cytosol" id="S724" name="all-trans-tridecaprenyl_diphosphate"/>
			<species boundaryCondition="false" compartment="Cytosol" id="S725" name="geranylgeranyl_diphosphate"/>
			<species boundaryCondition="false" compartment="Cytosol" id="S726" name="cob(I)alamin"/>
			<species boundaryCondition="false" compartment="Cytosol" id="S727" name="PPPi"/>
			<species boundaryCondition="false" compartment="Cytosol" id="S728" name="1-chloro-2,4-dinitrobenzene"/>
			<species boundaryCondition="false" compartment="Cytosol" id="S729" name="chloride"/>
			<species boundaryCondition="false" compartment="Cytosol" id="S730" name="2,4-dinitrophenyl-S-glutathione"/>
			<species boundaryCondition="false" compartment="Cytosol" id="S731" name="4-amino-2-methyl-5-diphosphomethylpyrimidine"/>
			<species boundaryCondition="false" compartment="Cytosol" id="S732" name="2-(2-carboxy-4-methylthiazol-5-yl)ethyl_phosphate"/>
			<species boundaryCondition="false" compartment="Cytosol" id="S733" name="thiamin_phosphate"/>
			<species boundaryCondition="false" compartment="Cytosol" id="S734" name="2-[(2R,5Z)-(2-carboxy-4-methylthiazol-5(2H)-ylidene]ethyl_phosphate"/>
			<species boundaryCondition="false" compartment="Cytosol" id="S735" name="prephytoene_diphosphate"/>
			<species boundaryCondition="false" compartment="Cytosol" id="S736" name="all-trans-phytoene"/>
			<species boundaryCondition="false" compartment="Cytosol" id="S737" name="15-cis-phytoene"/>
			<species boundaryCondition="false" compartment="Cytosol" id="S738" name="4-hydroxybenzoate"/>
			<species boundaryCondition="false" compartment="Cytosol" id="S739" name="all-trans-nonaprenyl_diphosphate"/>
			<species boundaryCondition="false" compartment="Cytosol" id="S740" name="nonaprenyl-4-hydroxybenzoate"/>
			<species boundaryCondition="false" compartment="Cytosol" id="S741" name="3-heptaprenyl-4-hydroxybenzoate"/>
			<species boundaryCondition="false" compartment="Cytosol" id="S742" name="all-trans-decaprenyl_diphosphate"/>
			<species boundaryCondition="false" compartment="Cytosol" id="S743" name="3-decaprenyl-4-hydroxybenzoate"/>
			<species boundaryCondition="false" compartment="Cytosol" id="S744" name="putrescine"/>
			<species boundaryCondition="false" compartment="Cytosol" id="S745" name="sym-homospermidine"/>
			<species boundaryCondition="false" compartment="Cytosol" id="S746" name="O-acetyl-L-serine"/>
			<species boundaryCondition="false" compartment="Cytosol" id="S747" name="thiosulfate"/>
			<species boundaryCondition="false" compartment="Cytosol" id="S748" name="S-sulfo-L-cysteine"/>
			<species boundaryCondition="false" compartment="Cytosol" id="S749" name="2-oxobutanoate"/>
			<species boundaryCondition="false" compartment="Cytosol" id="S750" name="O-succinyl-L-homoserine"/>
			<species boundaryCondition="false" compartment="Cytosol" id="S751" name="O-acetyl-L-homoserine"/>
			<species boundaryCondition="false" compartment="Cytosol" id="S752" name="L-asparagine"/>
			<species boundaryCondition="false" compartment="Cytosol" id="S753" name="2-oxosuccinamate"/>
			<species boundaryCondition="false" compartment="Cytosol" id="S754" name="homotaurine"/>
			<species boundaryCondition="false" compartment="Cytosol" id="S755" name="3-sulfopropanal"/>
			<species boundaryCondition="false" compartment="Cytosol" id="S756" name="1-amino-2-phosphorylethylphosphonate"/>
			<species boundaryCondition="false" compartment="Cytosol" id="S757" name="1-oxo-2-phosphorylethylphosphonate"/>
			<species boundaryCondition="false" compartment="Cytosol" id="S758" name="dTDP-3-amino-3,4,6-trideoxy-alpha-D-glucopyranose"/>
			<species boundaryCondition="false" compartment="Cytosol" id="S759" name="dTDP-3-oxo-3,4,6-trideoxy-alpha-D-glucopyranose"/>
			<species boundaryCondition="false" compartment="Cytosol" id="S760" name="5-acetamidovalerate"/>
			<species boundaryCondition="false" compartment="Cytosol" id="S761" name="glutarate_semialdehyde"/>
			<species boundaryCondition="false" compartment="Cytosol" id="S762" name="(R)-cysteate"/>
			<species boundaryCondition="false" compartment="Cytosol" id="S763" name="3-sulfopyruvate"/>
			<species boundaryCondition="false" compartment="Cytosol" id="S764" name="L-ascorbate"/>
			<species boundaryCondition="false" compartment="Cytosol" id="S765" name="2-phospho-L-ascorbate"/>
			<species boundaryCondition="false" compartment="Cytosol" id="S766" name="geranylgeraniol"/>
			<species boundaryCondition="false" compartment="Cytosol" id="S767" name="CTP"/>
			<species boundaryCondition="false" compartment="Cytosol" id="S768" name="CDP"/>
			<species boundaryCondition="false" compartment="Cytosol" id="S769" name="all-trans-geranyl-geranyl_monophosphate"/>
			<species boundaryCondition="false" compartment="Cytosol" id="S770" name="glycerol"/>
			<species boundaryCondition="false" compartment="Cytosol" id="S771" name="glycerol_2-phosphate"/>
			<species boundaryCondition="false" compartment="Cytosol" id="S772" name="1,2-dihydroxyethylphosphonate"/>
			<species boundaryCondition="false" compartment="Cytosol" id="S773" name="1-hydroxy-2-phosphorylethylphosphonate"/>
			<species boundaryCondition="false" compartment="Cytosol" id="S774" name="(2E,6E)-farnesol"/>
			<species boundaryCondition="false" compartment="Cytosol" id="S775" name="2-trans,-6-trans-farnesyl_monophosphate"/>
			<species boundaryCondition="false" compartment="Cytosol" id="S776" name="geraniol"/>
			<species boundaryCondition="false" compartment="Cytosol" id="S777" name="geranyl_monophosphate"/>
			<species boundaryCondition="false" compartment="Cytosol" id="S778" name="alpha-maltose"/>
			<species boundaryCondition="false" compartment="Cytosol" id="S779" name="maltose-1-phosphate"/>
			<species boundaryCondition="false" compartment="Cytosol" id="S780" name="D-myo-inositol_(1,4,5,6)-tetrakisphosphate"/>
			<species boundaryCondition="false" compartment="Cytosol" id="S781" name="D-myo-inositol_(1,2,4,5,6)-pentakisphosphate"/>
			<species boundaryCondition="false" compartment="Cytosol" id="S782" name="D-myo-inositol_(1,3,4,6)-tetrakisphosphate"/>
			<species boundaryCondition="false" compartment="Cytosol" id="S783" name="1D-myo-inositol_(1,2,3,4,6)-pentakisphosphate"/>
			<species boundaryCondition="false" compartment="Cytosol" id="S784" name="1-deoxy-D-xylulose"/>
			<species boundaryCondition="false" compartment="Cytosol" id="S785" name="4-hydroxy-L-threonine"/>
			<species boundaryCondition="false" compartment="Cytosol" id="S786" name="4-phospho-hydroxy-L-threonine"/>
			<species boundaryCondition="false" compartment="Cytosol" id="S787" name="pseudaminic_acid"/>
			<species boundaryCondition="false" compartment="Cytosol" id="S788" name="CMP-pseudaminic_acid"/>
			<species boundaryCondition="false" compartment="Cytosol" id="S789" name="CDP-2-glycerol"/>
			<species boundaryCondition="false" compartment="Cytosol" id="S790" name="5',5'''-diadenosine_tetraphosphate"/>
			<species boundaryCondition="false" compartment="Cytosol" id="S791" name="5',5'''-diadenosine_triphosphate"/>
			<species boundaryCondition="false" compartment="Cytosol" id="S792" name="adenosine_thiamine_triphosphate"/>
			<species boundaryCondition="false" compartment="Cytosol" id="S793" name="selenate"/>
			<species boundaryCondition="false" compartment="Cytosol" id="S794" name="adenosine_5'-phosphoselenate"/>
			<species boundaryCondition="false" compartment="Cytosol" id="S795" name="CPD0-2353"/>
			<species boundaryCondition="false" compartment="Cytosol" id="S796" name="|Ribonucleoside-Diphosphates|"/>
			<species boundaryCondition="false" compartment="Cytosol" id="S797" name="|tRNAs|"/>
			<species boundaryCondition="false" compartment="Cytosol" id="S798" name="|tRNA-precursors|"/>
			<species boundaryCondition="false" compartment="Cytosol" id="S799" name="|tRNAs-with-CCA|"/>
			<species boundaryCondition="false" compartment="Cytosol" id="S800" name="UDP-N-acetylmuramoyl-L-alanyl-D-glutamyl-meso-2,6-diaminopimelyl-D-alanyl-D-alanine"/>
			<species boundaryCondition="false" compartment="Cytosol" id="S801" name="ditrans,octacis-undecaprenyl_phosphate"/>
			<species boundaryCondition="false" compartment="Cytosol" id="S802" name="uridine-5'-phosphate"/>
			<species boundaryCondition="false" compartment="Cytosol" id="S803" name="UDP-N-acetylmuramoyl-L-alanyl-gamma-D-glutamyl-L-lysyl-D-alanine"/>
			<species boundaryCondition="false" compartment="Cytosol" id="S804" name="alpha-D-galactosyl-diphosphoundecaprenol"/>
			<species boundaryCondition="false" compartment="Cytosol" id="S805" name="|apo-ACP|"/>
			<species boundaryCondition="false" compartment="Cytosol" id="S806" name="adenosine_3',5'-bisphosphate"/>
			<species boundaryCondition="false" compartment="Cytosol" id="S807" name="citrate"/>
			<species boundaryCondition="false" compartment="Cytosol" id="S808" name="(3S)-citryl-CoA"/>
			<species boundaryCondition="false" compartment="Cytosol" id="S809" name="formyl-CoA"/>
			<species boundaryCondition="false" compartment="Cytosol" id="S810" name="oxalate"/>
			<species boundaryCondition="false" compartment="Cytosol" id="S811" name="formate"/>
			<species boundaryCondition="false" compartment="Cytosol" id="S812" name="oxalyl-CoA"/>
			<species boundaryCondition="false" compartment="Cytosol" id="S813" name="4-methyl-3-oxoadipate-enol-lactone"/>
			<species boundaryCondition="false" compartment="Cytosol" id="S814" name="4-methyl-3-oxoadipate"/>
			<species boundaryCondition="false" compartment="Cytosol" id="S815" name="|N-Substituted-Aminoacyl-tRNA|"/>
			<species boundaryCondition="false" compartment="Cytosol" id="S816" name="|N-Substituted-Amino-Acids|"/>
			<species boundaryCondition="false" compartment="Cytosol" id="S817" name="|Charged-ASN-tRNAs|"/>
			<species boundaryCondition="false" compartment="Cytosol" id="S818" name="|ASN-tRNAs|"/>
			<species boundaryCondition="false" compartment="Cytosol" id="S819" name="|Nucleoside-Monophosphates|"/>
			<species boundaryCondition="false" compartment="Cytosol" id="S820" name="linolenoyl-CoA"/>
			<species boundaryCondition="false" compartment="Cytosol" id="S821" name="alpha-linolenate"/>
			<species boundaryCondition="false" compartment="Cytosol" id="S822" name="palmitoleyl-CoA"/>
			<species boundaryCondition="false" compartment="Cytosol" id="S823" name="palmitoleate"/>
			<species boundaryCondition="false" compartment="Cytosol" id="S824" name="3-[(3aS,4S,5R,7aS)-5-hydroxy-7a-methyl-1-oxo-octahydro-1H-indene-4-carboxylate"/>
			<species boundaryCondition="false" compartment="Cytosol" id="S825" name="3-oxo-24-(isopropanoyl)-cholest-4,24-dien-26-oyl-CoA"/>
			<species boundaryCondition="false" compartment="Cytosol" id="S826" name="3,24-dioxo-cholest-4-en-26-oate"/>
			<species boundaryCondition="false" compartment="Cytosol" id="S827" name="3,5-tetradecadienoyl-CoA"/>
			<species boundaryCondition="false" compartment="Cytosol" id="S828" name="3,5-tetradecadienoate"/>
			<species boundaryCondition="false" compartment="Cytosol" id="S829" name="CPD0-2354"/>
			<species boundaryCondition="false" compartment="Cytosol" id="S830" name="|ssRNAs|"/>
			<species boundaryCondition="false" compartment="Cytosol" id="S831" name="1D-myo-inositol_(5)-monophosphate"/>
			<species boundaryCondition="false" compartment="Cytosol" id="S832" name="1D-myo-inositol_(6)-monophosphate"/>
			<species boundaryCondition="false" compartment="Cytosol" id="S833" name="GDP-alpha-D-mannose"/>
			<species boundaryCondition="false" compartment="Cytosol" id="S834" name="beta-D-mannose"/>
			<species boundaryCondition="false" compartment="Cytosol" id="S835" name="cellotetraose"/>
			<species boundaryCondition="false" compartment="Cytosol" id="S836" name="cellobiose"/>
			<species boundaryCondition="false" compartment="Cytosol" id="S837" name="neocarratetraose_4-O-sulfate"/>
			<species boundaryCondition="false" compartment="Cytosol" id="S838" name="neocarrabiose_sulfate"/>
			<species boundaryCondition="false" compartment="Cytosol" id="S839" name="neocarrabiose"/>
			<species boundaryCondition="false" compartment="Cytosol" id="S840" name="beta-D-glucosaminyl-(1-&gt;4)-beta-D-glucosamine-6-phosphate"/>
			<species boundaryCondition="false" compartment="Cytosol" id="S841" name="alpha-D-glucosamine"/>
			<species boundaryCondition="false" compartment="Cytosol" id="S842" name="glucosyl-oleandomycin"/>
			<species boundaryCondition="false" compartment="Cytosol" id="S843" name="oleandomycin"/>
			<species boundaryCondition="false" compartment="Cytosol" id="S844" name="lactose"/>
			<species boundaryCondition="false" compartment="Cytosol" id="S845" name="allolactose"/>
			<species boundaryCondition="false" compartment="Cytosol" id="S846" name="nigerose"/>
			<species boundaryCondition="false" compartment="Cytosol" id="S847" name="alpha-D-glucose"/>
			<species boundaryCondition="false" compartment="Cytosol" id="S848" name="lotaustralin"/>
			<species boundaryCondition="false" compartment="Cytosol" id="S849" name="(2R)-2-hydroxy-2-methylbutanenitrile"/>
			<species boundaryCondition="false" compartment="Cytosol" id="S850" name="N-acetyl-beta-D-glucosamine(anhydrous)-N-acetylmuramate"/>
			<species boundaryCondition="false" compartment="Cytosol" id="S851" name="1,6-anhydro-N-acetyl-beta-muramate"/>
			<species boundaryCondition="false" compartment="Cytosol" id="S852" name="N-acetyl-beta-D-glucosamine"/>
			<species boundaryCondition="false" compartment="Cytosol" id="S853" name="6-amino-6-deoxyfutalosine"/>
			<species boundaryCondition="false" compartment="Cytosol" id="S854" name="dehypoxanthine_futalosine"/>
			<species boundaryCondition="false" compartment="Cytosol" id="S855" name="cytidine"/>
			<species boundaryCondition="false" compartment="Cytosol" id="S856" name="cytosine"/>
			<species boundaryCondition="false" compartment="Cytosol" id="S857" name="alpha-D-ribofuranose"/>
			<species boundaryCondition="false" compartment="Cytosol" id="S858" name="guanosine"/>
			<species boundaryCondition="false" compartment="Cytosol" id="S859" name="D-alanyl-D-alanine"/>
			<species boundaryCondition="false" compartment="Cytosol" id="S860" name="a_peptidoglycan_with_D,D_cross-links_(meso-diaminopimelate_containing)"/>
			<species boundaryCondition="false" compartment="Cytosol" id="S861" name="a_peptidoglycan_with_D,D_cross-link_(E._faecium)"/>
			<species boundaryCondition="false" compartment="Cytosol" id="S862" name="L-isoleucine"/>
			<species boundaryCondition="false" compartment="Cytosol" id="S863" name="pyrazinamide"/>
			<species boundaryCondition="false" compartment="Cytosol" id="S864" name="pyrazinoate"/>
			<species boundaryCondition="false" compartment="Cytosol" id="S865" name="formylaminopyrimidine"/>
			<species boundaryCondition="false" compartment="Cytosol" id="S866" name="aminomethylpyrimidine"/>
			<species boundaryCondition="false" compartment="Cytosol" id="S867" name="4-O-(N-acetyl-beta-D-glucosaminyl)-D-glucosamine"/>
			<species boundaryCondition="false" compartment="Cytosol" id="S868" name="beta-D-glucosaminyl-(1-&gt;4)-beta-D-glucosamine"/>
			<species boundaryCondition="false" compartment="Cytosol" id="S869" name="(Z)-3-peroxyaminoacrylate"/>
			<species boundaryCondition="false" compartment="Cytosol" id="S870" name="(Z)-2-methyl-peroxyaminoacrylate"/>
			<species boundaryCondition="false" compartment="Cytosol" id="S871" name="carbamate"/>
			<species boundaryCondition="false" compartment="Cytosol" id="S872" name="oxamate"/>
			<species boundaryCondition="false" compartment="Cytosol" id="S873" name="p-aminobenzoyl_glutamate"/>
			<species boundaryCondition="false" compartment="Cytosol" id="S874" name="GlcNAc-1,6-anhMurNAc-L-Ala-gamma-D-Glu-DAP-D-Ala"/>
			<species boundaryCondition="false" compartment="Cytosol" id="S875" name="L-Ala-gamma-D-Glu-DAP-D-Ala"/>
			<species boundaryCondition="false" compartment="Cytosol" id="S876" name="hippurate"/>
			<species boundaryCondition="false" compartment="Cytosol" id="S877" name="benzoate"/>
			<species boundaryCondition="false" compartment="Cytosol" id="S878" name="hydantoin"/>
			<species boundaryCondition="false" compartment="Cytosol" id="S879" name="N-carbamoylglycine"/>
			<species boundaryCondition="false" compartment="Cytosol" id="S880" name="hydroxymethylpyrimidine"/>
			<species boundaryCondition="false" compartment="Cytosol" id="S881" name="5',5'''-diadenosine_pentaphosphate"/>
			<species boundaryCondition="false" compartment="Cytosol" id="S882" name="adenosine_tetraphosphate"/>
			<species boundaryCondition="false" compartment="Cytosol" id="S883" name="5',5'''-diadenosine_hexaphosphate"/>
			<species boundaryCondition="false" compartment="Cytosol" id="S884" name="adenosine_pentaphosphate"/>
			<species boundaryCondition="false" compartment="Cytosol" id="S885" name="omega,_mono-trans,_poly-cis-decaprenyl_phosphate"/>
			<species boundaryCondition="false" compartment="Cytosol" id="S886" name="8-oxo-7,8-dihydro-2'-GTP"/>
			<species boundaryCondition="false" compartment="Cytosol" id="S887" name="8-oxo-7,8-dihydro-2'-GMP"/>
			<species boundaryCondition="false" compartment="Cytosol" id="S888" name="8-oxo-dGDP"/>
			<species boundaryCondition="false" compartment="Cytosol" id="S889" name="8-oxo-dGMP"/>
			<species boundaryCondition="false" compartment="Cytosol" id="S890" name="N7-methylguanosine_5'-diphosphate"/>
			<species boundaryCondition="false" compartment="Cytosol" id="S891" name="N7-methylguanosine_5'-phosphate"/>
			<species boundaryCondition="false" compartment="Cytosol" id="S892" name="dITP"/>
			<species boundaryCondition="false" compartment="Cytosol" id="S893" name="dIMP"/>
			<species boundaryCondition="false" compartment="Cytosol" id="S894" name="CMP"/>
			<species boundaryCondition="false" compartment="Cytosol" id="S895" name="dATP"/>
			<species boundaryCondition="false" compartment="Cytosol" id="S896" name="dAMP"/>
			<species boundaryCondition="false" compartment="Cytosol" id="S897" name="ITP"/>
			<species boundaryCondition="false" compartment="Cytosol" id="S898" name="IDP"/>
			<species boundaryCondition="false" compartment="Cytosol" id="S899" name="XTP"/>
			<species boundaryCondition="false" compartment="Cytosol" id="S900" name="XDP"/>
			<species boundaryCondition="false" compartment="Cytosol" id="S901" name="dTTP"/>
			<species boundaryCondition="false" compartment="Cytosol" id="S902" name="trehalose-mono-mycolate"/>
			<species boundaryCondition="false" compartment="Cytosol" id="S903" name="trehalose-mono-mycolate_ex"/>
			<species boundaryCondition="false" compartment="Cytosol" id="S904" name="trehalose-cis-methoxy-mono-mycolate_ex"/>
			<species boundaryCondition="false" compartment="Cytosol" id="S905" name="trehalose-trans-methoxy-mono-mycolate_ex"/>
			<species boundaryCondition="false" compartment="Cytosol" id="S906" name="trehalose-cis-keto-mono-mycolate_ex"/>
			<species boundaryCondition="false" compartment="Cytosol" id="S907" name="trehalose-trans-keto-mono-mycolate_ex"/>
			<species boundaryCondition="false" compartment="Cytosol" id="S908" name="ATP_ex"/>
			<species boundaryCondition="false" compartment="Cytosol" id="S909" name="Cu2+_ex"/>
			<species boundaryCondition="false" compartment="Cytosol" id="S910" name="ADP_ex"/>
			<species boundaryCondition="false" compartment="Cytosol" id="S911" name="Cu2+"/>
			<species boundaryCondition="false" compartment="Cytosol" id="S912" name="Ca2+"/>
			<species boundaryCondition="false" compartment="Cytosol" id="S913" name="Ca2+_ex"/>
			<species boundaryCondition="false" compartment="Cytosol" id="S914" name="glucosyl-oleandomycin_ex"/>
			<species boundaryCondition="false" compartment="Cytosol" id="S915" name="beta-maltose_ex"/>
			<species boundaryCondition="false" compartment="Cytosol" id="S916" name="beta-maltose"/>
			<species boundaryCondition="false" compartment="Cytosol" id="S917" name="sn-glycerol-3-phosphate_ex"/>
			<species boundaryCondition="false" compartment="Cytosol" id="S918" name="phosphonate_ex"/>
			<species boundaryCondition="false" compartment="Cytosol" id="S919" name="phosphonate"/>
			<species boundaryCondition="false" compartment="Cytosol" id="S920" name="molybdate_ex"/>
			<species boundaryCondition="false" compartment="Cytosol" id="S921" name="molybdate"/>
			<species boundaryCondition="false" compartment="Cytosol" id="S922" name="Cd2+"/>
			<species boundaryCondition="false" compartment="Cytosol" id="S923" name="Cd2+_ex"/>
			<species boundaryCondition="false" compartment="Cytosol" id="S924" name="Fe3+_ex"/>
			<species boundaryCondition="false" compartment="Cytosol" id="S925" name="Fe3+"/>
			<species boundaryCondition="false" compartment="Cytosol" id="S926" name="protoheme_IX_ex"/>
			<species boundaryCondition="false" compartment="Cytosol" id="S927" name="GTP"/>
			<species boundaryCondition="false" compartment="Cytosol" id="S928" name="(1E,2Z)-3-hydroxy-5,9,17-trioxo-4,5_9,10-disecoandrosta-1_(10),2-dien-4-oate"/>
			<species boundaryCondition="false" compartment="Cytosol" id="S929" name="3-[(3aS,4S,7aS)-7a-methyl-1,5-dioxo-octahydro-1H-inden-4-yl]propanoate"/>
			<species boundaryCondition="false" compartment="Cytosol" id="S930" name="(2Z,4Z)-2-hydroxyhexa-2,4-dienoate"/>
			<species boundaryCondition="false" compartment="Cytosol" id="S931" name="fluoroacetate"/>
			<species boundaryCondition="false" compartment="Cytosol" id="S932" name="fluoride"/>
			<species boundaryCondition="false" compartment="Cytosol" id="S933" name="taurine"/>
			<species boundaryCondition="false" compartment="Cytosol" id="S934" name="5-chloro-4-hydroxy-2-oxopentanoate"/>
			<species boundaryCondition="false" compartment="Cytosol" id="S935" name="4-chloro-3-hydroxybutyryl-CoA"/>
			<species boundaryCondition="false" compartment="Cytosol" id="S936" name="trans-cinnamate"/>
			<species boundaryCondition="false" compartment="Cytosol" id="S937" name="styrene"/>
			<species boundaryCondition="false" compartment="Cytosol" id="S938" name="oxalosuccinate"/>
			<species boundaryCondition="false" compartment="Cytosol" id="S939" name="2-decaprenylphenol"/>
			<species boundaryCondition="false" compartment="Cytosol" id="S940" name="uroporphyrinogen-I"/>
			<species boundaryCondition="false" compartment="Cytosol" id="S941" name="coproporphyrinogen_I"/>
			<species boundaryCondition="false" compartment="Cytosol" id="S942" name="4,5-dihydroxyphthalate"/>
			<species boundaryCondition="false" compartment="Cytosol" id="S943" name="protocatechuate"/>
			<species boundaryCondition="false" compartment="Cytosol" id="S944" name="D-glycerate"/>
			<species boundaryCondition="false" compartment="Cytosol" id="S945" name="dihydroxyacetone"/>
			<species boundaryCondition="false" compartment="Cytosol" id="S946" name="2-keto-3-deoxy-L-rhamnonate"/>
			<species boundaryCondition="false" compartment="Cytosol" id="S947" name="L-lactaldehyde"/>
			<species boundaryCondition="false" compartment="Cytosol" id="S948" name="7,8-dihydroneopterin_triphosphate"/>
			<species boundaryCondition="false" compartment="Cytosol" id="S949" name="6-carboxy-5,6,7,8-tetrahydropterin"/>
			<species boundaryCondition="false" compartment="Cytosol" id="S950" name="2-dehydro-3-deoxy-D-glucarate"/>
			<species boundaryCondition="false" compartment="Cytosol" id="S951" name="tartronate_semialdehyde"/>
			<species boundaryCondition="false" compartment="Cytosol" id="S952" name="7,8-dihydromonapterin"/>
			<species boundaryCondition="false" compartment="Cytosol" id="S953" name="6-hydroxymethyl-7,8-dihydropterin"/>
			<species boundaryCondition="false" compartment="Cytosol" id="S954" name="4-hydroxy-2-oxohexanoate"/>
			<species boundaryCondition="false" compartment="Cytosol" id="S955" name="propanal"/>
			<species boundaryCondition="false" compartment="Cytosol" id="S956" name="5-amino-1-(5-phospho-D-ribosyl)imidazole"/>
			<species boundaryCondition="false" compartment="Cytosol" id="S957" name="4-amino-2-methyl-5-phosphomethylpyrimidine"/>
			<species boundaryCondition="false" compartment="Cytosol" id="S958" name="5'-deoxyadenosine"/>
			<species boundaryCondition="false" compartment="Cytosol" id="S959" name="2-oxohept-3-enedioate"/>
			<species boundaryCondition="false" compartment="Cytosol" id="S960" name="4-hydroxy-2-ketopimelate"/>
			<species boundaryCondition="false" compartment="Cytosol" id="S961" name="L-carnitinyl-CoA"/>
			<species boundaryCondition="false" compartment="Cytosol" id="S962" name="crotonobetainyl-CoA"/>
			<species boundaryCondition="false" compartment="Cytosol" id="S963" name="5-chloro-5-deoxy-D-ribonate"/>
			<species boundaryCondition="false" compartment="Cytosol" id="S964" name="4-chloro-crotonyl-CoA"/>
			<species boundaryCondition="false" compartment="Cytosol" id="S965" name="(2E)-5-methylhexa-2,4-dienoyl-CoA"/>
			<species boundaryCondition="false" compartment="Cytosol" id="S966" name="3-hydroxy-5-methylhex-4-enoyl-CoA"/>
			<species boundaryCondition="false" compartment="Cytosol" id="S967" name="toyocamycin"/>
			<species boundaryCondition="false" compartment="Cytosol" id="S968" name="sangivamycin"/>
			<species boundaryCondition="false" compartment="Cytosol" id="S969" name="dTDP-4-dehydro-6-deoxy-alpha-D-glucose"/>
			<species boundaryCondition="false" compartment="Cytosol" id="S970" name="dTDP-(2R,6S)-6-hydroxy-2-methyl-3-oxo-3,6-dihydro-2H-pyran-4-olate"/>
			<species boundaryCondition="false" compartment="Cytosol" id="S971" name="trans-hex-2-enoyl-CoA"/>
			<species boundaryCondition="false" compartment="Cytosol" id="S972" name="3-oxocholest-4,24-dien-26-oyl-CoA"/>
			<species boundaryCondition="false" compartment="Cytosol" id="S973" name="3-oxochol-4,22-dien-24-oyl-CoA"/>
			<species boundaryCondition="false" compartment="Cytosol" id="S974" name="3-oxo-23,24-bisnorchol-4,17(20)-dien-22-oyl-CoA"/>
			<species boundaryCondition="false" compartment="Cytosol" id="S975" name="(2E)-3-[(3aS,4S,5R,7aS)-5-hydroxy-7a-methyl-1-oxo-octahydro-1H-inden-4-yl]prop-2-enoyl-CoA"/>
			<species boundaryCondition="false" compartment="Cytosol" id="S976" name="(S)-NADHX"/>
			<species boundaryCondition="false" compartment="Cytosol" id="S977" name="1-hydroxylycopene"/>
			<species boundaryCondition="false" compartment="Cytosol" id="S978" name="all-trans-lycopene"/>
			<species boundaryCondition="false" compartment="Cytosol" id="S979" name="all-trans_neurosporene"/>
			<species boundaryCondition="false" compartment="Cytosol" id="S980" name="1,1'-dihydroxy-1,1',2,2'-tetrahydrolycopene"/>
			<species boundaryCondition="false" compartment="Cytosol" id="S981" name="1,1'-dihydroxy-neurosporene"/>
			<species boundaryCondition="false" compartment="Cytosol" id="S982" name="(1S,2R)-1-C-(indol-3-yl)glycerol_3-phosphate"/>
			<species boundaryCondition="false" compartment="Cytosol" id="S983" name="L-tryptophan"/>
			<species boundaryCondition="false" compartment="Cytosol" id="S984" name="|3-hydroxy-cis-D7-tetraecenoyl-ACPs|"/>
			<species boundaryCondition="false" compartment="Cytosol" id="S985" name="|Trans-D3-cis-D7-tetradecenoyl-ACPs|"/>
			<species boundaryCondition="false" compartment="Cytosol" id="S986" name="|3-hydroxy-cis-D9-hexaecenoyl-ACPs|"/>
			<species boundaryCondition="false" compartment="Cytosol" id="S987" name="|Trans-D3-cis-D9-hexadecenoyl-ACPs|"/>
			<species boundaryCondition="false" compartment="Cytosol" id="S988" name="|Enoylglutaryl-ACP-methyl-esters|"/>
			<species boundaryCondition="false" compartment="Cytosol" id="S989" name="|Enoylpimeloyl-ACP-methyl-esters|"/>
			<species boundaryCondition="false" compartment="Cytosol" id="S990" name="3-hydroxy-stearoyl-CoA"/>
			<species boundaryCondition="false" compartment="Cytosol" id="S991" name="trans-2,3-stearoyl-CoA"/>
			<species boundaryCondition="false" compartment="Cytosol" id="S992" name="|cis-vaccen-2-enoyl-ACPs|"/>
			<species boundaryCondition="false" compartment="Cytosol" id="S993" name="pyridoxal_5'-phosphate"/>
			<species boundaryCondition="false" compartment="Cytosol" id="S994" name="L-cystine"/>
			<species boundaryCondition="false" compartment="Cytosol" id="S995" name="thiocysteine"/>
			<species boundaryCondition="false" compartment="Cytosol" id="S996" name="3-hydroxypropionate"/>
			<species boundaryCondition="false" compartment="Cytosol" id="S997" name="S-(4-methylthiobutylhydroximoyl)-L-cysteine"/>
			<species boundaryCondition="false" compartment="Cytosol" id="S998" name="4-methylthiobutylhydroximate"/>
			<species boundaryCondition="false" compartment="Cytosol" id="S999" name="S-(phenylacetothiohydroximoyl)-L-cysteine"/>
			<species boundaryCondition="false" compartment="Cytosol" id="S1000" name="phenylacetothiohydroximate"/>
			<species boundaryCondition="false" compartment="Cytosol" id="S1001" name="S-(indolylmethylthiohydroximoyl)-L-cysteine"/>
			<species boundaryCondition="false" compartment="Cytosol" id="S1002" name="indolylmethylthiohydroximate"/>
			<species boundaryCondition="false" compartment="Cytosol" id="S1003" name="dimethylsulfoniopropioyl-CoA"/>
			<species boundaryCondition="false" compartment="Cytosol" id="S1004" name="3-sulfinoalanine"/>
			<species boundaryCondition="false" compartment="Cytosol" id="S1005" name="L-alanine"/>
			<species boundaryCondition="false" compartment="Cytosol" id="S1006" name="sulfite"/>
			<species boundaryCondition="false" compartment="Cytosol" id="S1007" name="S-5-methylthiopentylhydroximoyl-L-cysteine"/>
			<species boundaryCondition="false" compartment="Cytosol" id="S1008" name="5-methylthiopentylhydroximate"/>
			<species boundaryCondition="false" compartment="Cytosol" id="S1009" name="S-6-methylthiohexylhydroximoyl-L-cysteine"/>
			<species boundaryCondition="false" compartment="Cytosol" id="S1010" name="6-methylthiohexylhydroximate"/>
			<species boundaryCondition="false" compartment="Cytosol" id="S1011" name="S-7-methylthioheptylhydroximoyl-L-cysteine"/>
			<species boundaryCondition="false" compartment="Cytosol" id="S1012" name="7-methylthioheptylhydroximate"/>
			<species boundaryCondition="false" compartment="Cytosol" id="S1013" name="S-8-methylthiooctylhydroximoyl-L-cysteine"/>
			<species boundaryCondition="false" compartment="Cytosol" id="S1014" name="8-methylthiooctylhydroximate"/>
			<species boundaryCondition="false" compartment="Cytosol" id="S1015" name="S-9-methylthiononylhydroximoyl-L-cysteine"/>
			<species boundaryCondition="false" compartment="Cytosol" id="S1016" name="9-methylthiononylhydroximate"/>
			<species boundaryCondition="false" compartment="Cytosol" id="S1017" name="acrylate"/>
			<species boundaryCondition="false" compartment="Cytosol" id="S1018" name="sirohydrochlorin"/>
			<species boundaryCondition="false" compartment="Cytosol" id="S1019" name="D-carnitinyl-CoA"/>
			<species boundaryCondition="false" compartment="Cytosol" id="S1020" name="D-carnitine"/>
			<species boundaryCondition="false" compartment="Cytosol" id="S1021" name="L-carnitine"/>
			<species boundaryCondition="false" compartment="Cytosol" id="S1022" name="GDP-4-dehydro-6-deoxy-D-mannose"/>
			<species boundaryCondition="false" compartment="Cytosol" id="S1023" name="7,8-dihydromonapterin_triphosphate"/>
			<species boundaryCondition="false" compartment="Cytosol" id="S1024" name="D-glutamate"/>
			<species boundaryCondition="false" compartment="Cytosol" id="S1025" name="beta-D-galactose"/>
			<species boundaryCondition="false" compartment="Cytosol" id="S1026" name="alpha-D-galactose"/>
			<species boundaryCondition="false" compartment="Cytosol" id="S1027" name="hydroxypyruvate"/>
			<species boundaryCondition="false" compartment="Cytosol" id="S1028" name="|tRNA-uridine-38-40|"/>
			<species boundaryCondition="false" compartment="Cytosol" id="S1029" name="|tRNA-pseudouridine-38-40|"/>
			<species boundaryCondition="false" compartment="Cytosol" id="S1030" name="|L-aspartyl-tRNAAsn|"/>
			<species boundaryCondition="false" compartment="Cytosol" id="S1031" name="sulfoacetate"/>
			<species boundaryCondition="false" compartment="Cytosol" id="S1032" name="sulfoacetyl-CoA"/>
			<species boundaryCondition="false" compartment="Cytosol" id="S1033" name="3-oxo-24-ethyl-cholest-4-en-26-oate"/>
			<species boundaryCondition="false" compartment="Cytosol" id="S1034" name="3-oxo-24-ethyl-cholest-4-en-26-oyl-CoA"/>
			<species boundaryCondition="false" compartment="Cytosol" id="S1035" name="(E)-cinnamoyl-CoA"/>
			<species boundaryCondition="false" compartment="Cytosol" id="S1036" name="sinapate"/>
			<species boundaryCondition="false" compartment="Cytosol" id="S1037" name="sinapoyl-CoA"/>
			<species boundaryCondition="false" compartment="Cytosol" id="S1038" name="5-hydroxyferulate"/>
			<species boundaryCondition="false" compartment="Cytosol" id="S1039" name="5-hydroxy-feruloyl-CoA"/>
			<species boundaryCondition="false" compartment="Cytosol" id="S1040" name="3-oxocholest-4-en-26-oate"/>
			<species boundaryCondition="false" compartment="Cytosol" id="S1041" name="3-oxocholest-4-en-26-oyl-CoA"/>
			<species boundaryCondition="false" compartment="Cytosol" id="S1042" name="3-[(3aS,4S,7aS)-7a-methyl-1,5-dioxo-octahydro-1H-inden-4-yl]propanoyl-CoA"/>
			<species boundaryCondition="false" compartment="Cytosol" id="S1043" name="palmitate"/>
			<species boundaryCondition="false" compartment="Cytosol" id="S1044" name="indole-3-acetate"/>
			<species boundaryCondition="false" compartment="Cytosol" id="S1045" name="indole-3-acetyl-glycine"/>
			<species boundaryCondition="false" compartment="Cytosol" id="S1046" name="indole-3-acetyl-isoleucine"/>
			<species boundaryCondition="false" compartment="Cytosol" id="S1047" name="indole-3-acetyl-methionine"/>
			<species boundaryCondition="false" compartment="Cytosol" id="S1048" name="L-tyrosine"/>
			<species boundaryCondition="false" compartment="Cytosol" id="S1049" name="indole-3-acetyl-tyrosine"/>
			<species boundaryCondition="false" compartment="Cytosol" id="S1050" name="indole-3-acetyl-tryptophan"/>
			<species boundaryCondition="false" compartment="Cytosol" id="S1051" name="L-proline"/>
			<species boundaryCondition="false" compartment="Cytosol" id="S1052" name="indole-3-acetyl-proline"/>
			<species boundaryCondition="false" compartment="Cytosol" id="S1053" name="(-)-jasmonate"/>
			<species boundaryCondition="false" compartment="Cytosol" id="S1054" name="(-)-jasmonoyl-L-isoleucine"/>
			<species boundaryCondition="false" compartment="Cytosol" id="S1055" name="(-)-jasmonoyl-L-valine"/>
			<species boundaryCondition="false" compartment="Cytosol" id="S1056" name="L-leucine"/>
			<species boundaryCondition="false" compartment="Cytosol" id="S1057" name="(-)-jasmonoyl-L-leucine"/>
			<species boundaryCondition="false" compartment="Cytosol" id="S1058" name="L-phenylalanine"/>
			<species boundaryCondition="false" compartment="Cytosol" id="S1059" name="(-)-jasmonoyl-L-phenylalanine"/>
			<species boundaryCondition="false" compartment="Cytosol" id="S1060" name="vanillate"/>
			<species boundaryCondition="false" compartment="Cytosol" id="S1061" name="N-vanillate-L-glutamate"/>
			<species boundaryCondition="false" compartment="Cytosol" id="S1062" name="N-benzoyl-L-glutamate"/>
			<species boundaryCondition="false" compartment="Cytosol" id="S1063" name="N-(4-hydroxybenzoyl)-L-glutamate"/>
			<species boundaryCondition="false" compartment="Cytosol" id="S1064" name="1-amino-propan-2-ol"/>
			<species boundaryCondition="false" compartment="Cytosol" id="S1065" name="adenosyl-cobyrate"/>
			<species boundaryCondition="false" compartment="Cytosol" id="S1066" name="adenosylcobinamide"/>
			<species boundaryCondition="false" compartment="Cytosol" id="S1067" name="UDP-N-acetylmuramoyl-L-alanyl-gamma-D-glutamyl-L-lysine"/>
			<species boundaryCondition="false" compartment="Cytosol" id="S1068" name="UDP-N-acetylmuramoyl-L-alanyl-gamma-D-glutamyl-L-lysyl-D-alanyl-D-alanine"/>
			<species boundaryCondition="false" compartment="Cytosol" id="S1069" name="UDP-N-acetylmuramoyl-L-alanyl-D-glutamyl-meso-2,6-diaminopimelate"/>
			<species boundaryCondition="false" compartment="Cytosol" id="S1070" name="7-carboxy-7-deazaguanine"/>
			<species boundaryCondition="false" compartment="Cytosol" id="S1071" name="[(1R,2R,3S,4S)-4-{5-cyano-4-oxo-3H-pyrrolo[2,3-d]pyrimidin-7-yl}-2,3-dihydroxycyclopentyl]methyl_phosphate"/>
			<species boundaryCondition="false" compartment="Cytosol" id="S1072" name="succinylo-toyocamycin_phosphate"/>
			<species boundaryCondition="false" compartment="Cytosol" id="S1073" name="tetrahydropteroyl_penta-L-glutamate"/>
			<species boundaryCondition="false" compartment="Cytosol" id="S1074" name="2-carboxyl-cerotoyl-CoA"/>
			<species boundaryCondition="false" compartment="Cytosol" id="S1075" name="|3-hydroxy-cis-D7-tetradecenoyl-ACPs|"/>
			<species boundaryCondition="false" compartment="Cytosol" id="S1076" name="|3-hydroxy-cis-D9-hexadecenoyl-ACPs|"/>
			<species boundaryCondition="false" compartment="Cytosol" id="S1077" name="hydroxyl_radical"/>
			<species boundaryCondition="false" compartment="Cytosol" id="S1078" name="dGTP"/>
			<species boundaryCondition="false" compartment="Cytosol" id="S1079" name="8-oxo-dGTP"/>
			<species boundaryCondition="false" compartment="Cytosol" id="S1080" name="L-dehydro-ascorbate"/>
			<species boundaryCondition="false" compartment="Cytosol" id="S1081" name="2-oxo-4-methylthiobutanoate"/>
			<species boundaryCondition="false" compartment="Cytosol" id="S1082" name="ethylene"/>
			<species boundaryCondition="false" compartment="Cytosol" id="S1083" name="OH-"/>
			<species boundaryCondition="false" compartment="Cytosol" id="S1084" name="superoxide"/>
			<species boundaryCondition="false" compartment="Cytosol" id="S1085" name="3-hydroxy-9,10-secoandrosta-1,3,5(10)-triene-9,17-dione"/>
			<species boundaryCondition="false" compartment="Cytosol" id="S1086" name="(R)-NADHX"/>
			<species boundaryCondition="false" compartment="Cytosol" id="S1087" name="dehydroascorbate_(bicyclic_form)"/>
			<species boundaryCondition="false" compartment="Cytosol" id="S1088" name="2,3-dioxo-L-gulonate"/>
			<species boundaryCondition="false" compartment="Cytosol" id="S1089" name="L-threonate"/>
			<species boundaryCondition="false" compartment="Cytosol" id="S1090" name="cyclic-2,3-O-oxalyl-L-threonate"/>
			<species boundaryCondition="false" compartment="Cytosol" id="S1091" name="2-carboxy-L-xylonolactone"/>
			<species boundaryCondition="false" compartment="Cytosol" id="S1092" name="2-carboxy-L-threo-pentonate"/>
			<species boundaryCondition="false" compartment="Cytosol" id="S1093" name="cyclic-_3,4-O-oxalyl-L-threonate"/>
			<species boundaryCondition="false" compartment="Cytosol" id="S1094" name="dTDP-(2R,6S)-6-hydroxy-2-methyloxane-3,4-dione"/>
			<species boundaryCondition="false" compartment="Cytosol" id="S1095" name="3-ureidoacrylate"/>
			<species boundaryCondition="false" compartment="Cytosol" id="S1096" name="acrylyl-CoA"/>
			<species boundaryCondition="false" compartment="Cytosol" id="S1097" name="geranylgeranyl-bacteriopheophytin"/>
			<species boundaryCondition="false" compartment="Cytosol" id="S1098" name="dihydrogeranylgeranyl-bacteriopheophytin"/>
			<species boundaryCondition="false" compartment="Cytosol" id="S1099" name="tetrahydrogeranylgeranyl-bacteriopheophytin"/>
			<species boundaryCondition="false" compartment="Cytosol" id="S1100" name="bacteriopheophytin_a"/>
			<species boundaryCondition="false" compartment="Cytosol" id="S1101" name="spheroiden-2-one"/>
			<species boundaryCondition="false" compartment="Cytosol" id="S1102" name="demethylspheroidene"/>
			<species boundaryCondition="false" compartment="Cytosol" id="S1103" name="demethylspheroidenone"/>
			<species boundaryCondition="false" compartment="Cytosol" id="S1104" name="2-oxo-spirilloxanthin"/>
			<species boundaryCondition="false" compartment="Cytosol" id="S1105" name="2,2'-dioxo-spirilloxanthin"/>
			<species boundaryCondition="false" compartment="Cytosol" id="S1106" name="all-trans-zeta-carotene"/>
			<species boundaryCondition="false" compartment="Cytosol" id="S1107" name="all-trans_phytofluene"/>
			<species boundaryCondition="false" compartment="Cytosol" id="S1108" name="5-(methylthio)-2,3-dioxopentyl_phosphate"/>
			<species boundaryCondition="false" compartment="Cytosol" id="S1109" name="1,2-dihydroxy-5-(methylthio)pent-1-en-3-one"/>
			<species boundaryCondition="false" compartment="Cytosol" id="S1110" name="2-hydroxy-5-(methylthio)-3-oxopent-1-enyl_phosphate"/>
			<species boundaryCondition="false" compartment="Cytosol" id="S1111" name="chloroacetate"/>
			<species boundaryCondition="false" compartment="Cytosol" id="S1112" name="|Oxo-glutarate-dehydro-suc-DH-lipoyl|"/>
			<species boundaryCondition="false" compartment="Cytosol" id="S1113" name="3-methyl-5-hydroxy-6-(3-carboxy-3-oxopropenyl)-1H-2-pyridon"/>
			<species boundaryCondition="false" compartment="Cytosol" id="S1114" name="2-oxobut-3-enanoate"/>
			<species boundaryCondition="false" compartment="Cytosol" id="S1115" name="2,5,6-trihydroxy-3-methylpyridine"/>
			<species boundaryCondition="false" compartment="Cytosol" id="S1116" name="3-carboxy-cis,cis-muconate"/>
			<species boundaryCondition="false" compartment="Cytosol" id="S1117" name="3-oxoadipate_enol_lactone"/>
			<species boundaryCondition="false" compartment="Cytosol" id="S1118" name="3-oxoadipate"/>
			<species boundaryCondition="false" compartment="Cytosol" id="S1119" name="2-carboxy-5-oxo-2,5-dihydrofuran-2-acetate"/>
			<species boundaryCondition="false" compartment="Cytosol" id="S1120" name="succinate_semialdehyde"/>
			<species boundaryCondition="false" compartment="Cytosol" id="S1121" name="2-hydroxyhepta-2,4-dienedioate"/>
			<species boundaryCondition="false" compartment="Cytosol" id="S1122" name="D-4-hydroxy-2-keto-glutarate"/>
			<species boundaryCondition="false" compartment="Cytosol" id="S1123" name="4-nitrotoluene"/>
			<species boundaryCondition="false" compartment="Cytosol" id="S1124" name="4-nitrobenzyl_alcohol"/>
			<species boundaryCondition="false" compartment="Cytosol" id="S1125" name="4-toluenecarboxylate"/>
			<species boundaryCondition="false" compartment="Cytosol" id="S1126" name="4-carboxybenzyl_alcohol"/>
			<species boundaryCondition="false" compartment="Cytosol" id="S1127" name="4-toluenesulfonate"/>
			<species boundaryCondition="false" compartment="Cytosol" id="S1128" name="4-sulfobenzyl_alcohol"/>
			<species boundaryCondition="false" compartment="Cytosol" id="S1129" name="dCTP"/>
			<species boundaryCondition="false" compartment="Cytosol" id="S1130" name="L-lysine"/>
			<species boundaryCondition="false" compartment="Cytosol" id="S1131" name="L-cysteine"/>
			<species boundaryCondition="false" compartment="Cytosol" id="S1132" name="L-threonine"/>
			<species boundaryCondition="false" compartment="Cytosol" id="S1133" name="L-homocysteine"/>
			<species boundaryCondition="false" compartment="Cytosol" id="S1134" name="L-citrulline"/>
			<species boundaryCondition="false" compartment="Cytosol" id="S1135" name="beta-D-glucose-6-phosphate"/>
			<species boundaryCondition="false" compartment="Cytosol" id="S1136" name="shikimate"/>
			<species boundaryCondition="false" compartment="Cytosol" id="S1137" name="deoxyguanosine"/>
			<species boundaryCondition="false" compartment="Cytosol" id="S1138" name="cis-aconitate"/>
			<species boundaryCondition="false" compartment="Cytosol" id="S1139" name="6-phospho-D-gluconate"/>
			<species boundaryCondition="false" compartment="Cytosol" id="S1140" name="deoxyadenosine"/>
			<species boundaryCondition="false" compartment="Cytosol" id="S1141" name="dTDP"/>
			<species boundaryCondition="false" compartment="Cytosol" id="S1142" name="adenosine_5'-phosphosulfate"/>
			<species boundaryCondition="false" compartment="Cytosol" id="S1143" name="N-carbamoyl-L-aspartate"/>
			<species boundaryCondition="false" compartment="Cytosol" id="S1144" name="anthranilate"/>
			<species boundaryCondition="false" compartment="Cytosol" id="S1145" name="IMP"/>
			<species boundaryCondition="false" compartment="Cytosol" id="S1146" name="GMP"/>
			<species boundaryCondition="false" compartment="Cytosol" id="S1147" name="adenosine"/>
			<species boundaryCondition="false" compartment="Cytosol" id="S1148" name="keto-phenylpyruvate"/>
			<species boundaryCondition="false" compartment="Cytosol" id="S1149" name="dGMP"/>
			<species boundaryCondition="false" compartment="Cytosol" id="S1150" name="N-acetyl-L-ornithine"/>
			<species boundaryCondition="false" compartment="Cytosol" id="S1151" name="riboflavin"/>
			<species boundaryCondition="false" compartment="Cytosol" id="S1152" name="O-antigen"/>
			<species boundaryCondition="false" compartment="Cytosol" id="S1153" name="bacteriochlorophyll_a"/>
			<species boundaryCondition="false" compartment="Cytosol" id="S1154" name="phosphatidylglycerol"/>
			<species boundaryCondition="false" compartment="Cytosol" id="S1155" name="ubiquinol-10"/>
			<species boundaryCondition="false" compartment="Cytosol" id="S1156" name="siroheme"/>
			<species boundaryCondition="false" compartment="Cytosol" id="S1157" name="D-arabinose_5-phosphate"/>
			<species boundaryCondition="false" compartment="Cytosol" id="S1158" name="3-deoxy-D-manno-octulosonate_8-phosphate"/>
			<species boundaryCondition="false" compartment="Cytosol" id="S1159" name="3-deoxy-D-manno-octulosonate"/>
			<species boundaryCondition="false" compartment="Cytosol" id="S1160" name="CMP-3-deoxy-D-manno-octulosonate"/>
			<species boundaryCondition="false" compartment="Cytosol" id="S1161" name="crotonyl-CoA"/>
			<species boundaryCondition="false" compartment="Cytosol" id="S1162" name="D-sedoheptulose-1,7-bisphosphate"/>
			<species boundaryCondition="false" compartment="Cytosol" id="S1163" name="5-exo-hydroxycamphor"/>
			<species boundaryCondition="false" compartment="Cytosol" id="S1164" name="2,5-diketocamphane"/>
			<species boundaryCondition="false" compartment="Cytosol" id="S1165" name="5-oxo-1,2-campholide"/>
			<species boundaryCondition="false" compartment="Cytosol" id="S1166" name="2-oxo-Delta3-4,5,5-trimethylcyclopentenylacetyl-CoA"/>
			<species boundaryCondition="false" compartment="Cytosol" id="S1167" name="5-hydroxy-3,4,4-trimethyl-Delta2-pimelyl-CoA-Delta-lactone"/>
			<species boundaryCondition="false" compartment="Cytosol" id="S1168" name="2-oxo-Delta3-4,5,5-trimethylcyclopentenylacetate"/>
			<species boundaryCondition="false" compartment="Cytosol" id="S1169" name="Delta2,5-3,4,4-trimethylpimelyl-CoA"/>
			<species boundaryCondition="false" compartment="Cytosol" id="S1170" name="D-ribitol"/>
			<species boundaryCondition="false" compartment="Cytosol" id="S1171" name="D-xylitol"/>
			<species boundaryCondition="false" compartment="Cytosol" id="S1172" name="2-dehydro-3-deoxy-D-galactonate"/>
			<species boundaryCondition="false" compartment="Cytosol" id="S1173" name="2-dehydro-3-deoxy-D-galactonate-6-phosphate"/>
			<species boundaryCondition="false" compartment="Cytosol" id="S1174" name="5-dehydro-4-deoxy-D-glucarate"/>
			<species boundaryCondition="false" compartment="Cytosol" id="S1175" name="D-altronate"/>
			<species boundaryCondition="false" compartment="Cytosol" id="S1176" name="2-dehydro-3-deoxy-D-gluconate"/>
			<species boundaryCondition="false" compartment="Cytosol" id="S1177" name="2-dehydro-3-deoxy-D-gluconate-6-phosphate"/>
			<species boundaryCondition="false" compartment="Cytosol" id="S1178" name="indole-3-acetonitrile"/>
			<species boundaryCondition="false" compartment="Cytosol" id="S1179" name="indole-3-acetamide"/>
			<species boundaryCondition="false" compartment="Cytosol" id="S1180" name="indole-3-acetyl-beta-6-D-glucose"/>
			<species boundaryCondition="false" compartment="Cytosol" id="S1181" name="indole-3-acetyl-beta-4-D-glucose"/>
			<species boundaryCondition="false" compartment="Cytosol" id="S1182" name="indole-3-acetyl-beta-1-D-glucose"/>
			<species boundaryCondition="false" compartment="Cytosol" id="S1183" name="lipid_IVA"/>
			<species boundaryCondition="false" compartment="Cytosol" id="S1184" name="alpha-Kdo-(2rarr6)-lipid_IVA"/>
			<species boundaryCondition="false" compartment="Cytosol" id="S1185" name="ADP-L-glycero-beta-D-manno-heptose"/>
			<species boundaryCondition="false" compartment="Cytosol" id="S1186" name="heptosyl-Kdo2-lipid_A"/>
			<species boundaryCondition="false" compartment="Cytosol" id="S1187" name="(heptosyl)2-Kdo2-lipid_A"/>
			<species boundaryCondition="false" compartment="Cytosol" id="S1188" name="glucosyl-(heptosyl)3-Kdo2-lipid_A-bisphosphate"/>
			<species boundaryCondition="false" compartment="Cytosol" id="S1189" name="galactosyl-glucosyl-(heptosyl)3-Kdo2-lipid_A-bisphosphate"/>
			<species boundaryCondition="false" compartment="Cytosol" id="S1190" name="galactosyl-(glucosyl)2-(heptosyl)3-Kdo2-lipid_A-bisphosphate"/>
			<species boundaryCondition="false" compartment="Cytosol" id="S1191" name="glucosyl-(heptosyl)2-Kdo2-lipid_A"/>
			<species boundaryCondition="false" compartment="Cytosol" id="S1192" name="glucosyl-(heptosyl)2-Kdo2-lipid_A-phosphate"/>
			<species boundaryCondition="false" compartment="Cytosol" id="S1193" name="glucosyl-(heptosyl)3-Kdo2-lipid_A-phosphate"/>
			<species boundaryCondition="false" compartment="Cytosol" id="S1194" name="nicotinate_D-ribonucleotide"/>
			<species boundaryCondition="false" compartment="Cytosol" id="S1195" name="nicotinate_adenine_dinucleotide"/>
			<species boundaryCondition="false" compartment="Cytosol" id="S1196" name="nicotinamide_mononucleotide"/>
			<species boundaryCondition="false" compartment="Cytosol" id="S1197" name="nicotinamide_riboside"/>
			<species boundaryCondition="false" compartment="Cytosol" id="S1198" name="nicotinamide"/>
			<species boundaryCondition="false" compartment="Cytosol" id="S1199" name="dTDP-alpha-L-rhamnose"/>
			<species boundaryCondition="false" compartment="Cytosol" id="S1200" name="D-glucosamine_1-phosphate"/>
			<species boundaryCondition="false" compartment="Cytosol" id="S1201" name="|Polyketide-ACP-Proteins|"/>
			<species boundaryCondition="false" compartment="Cytosol" id="S1202" name="|Hepta-oxo-hexadecanoyl-ACPs|"/>
			<species boundaryCondition="false" compartment="Cytosol" id="S1203" name="|Actinorhodin-Intermediate-1|"/>
			<species boundaryCondition="false" compartment="Cytosol" id="S1204" name="adamantanone"/>
			<species boundaryCondition="false" compartment="Cytosol" id="S1205" name="5-hydroxyadamantan-2-one"/>
			<species boundaryCondition="false" compartment="Cytosol" id="S1206" name="1-hydroxy-4-oxahomoadamantan-5-one"/>
			<species boundaryCondition="false" compartment="Cytosol" id="S1207" name="4-oxahomoadamantan-5-one"/>
			<species boundaryCondition="false" compartment="Cytosol" id="S1208" name="cobalt-precorrin-5B"/>
			<species boundaryCondition="false" compartment="Cytosol" id="S1209" name="cobalt-precorrin-6A"/>
			<species boundaryCondition="false" compartment="Cytosol" id="S1210" name="cobalt-precorrin-7"/>
			<species boundaryCondition="false" compartment="Cytosol" id="S1211" name="cobalt-precorrin-8x"/>
			<species boundaryCondition="false" compartment="Cytosol" id="S1212" name="cobalt-precorrin-5A"/>
			<species boundaryCondition="false" compartment="Cytosol" id="S1213" name="cobyrinate"/>
			<species boundaryCondition="false" compartment="Cytosol" id="S1214" name="cob(II)yrinate_a,c-diamide"/>
			<species boundaryCondition="false" compartment="Cytosol" id="S1215" name="cobalt-precorrin-6B"/>
			<species boundaryCondition="false" compartment="Cytosol" id="S1216" name="cobinamide"/>
			<species boundaryCondition="false" compartment="Cytosol" id="S1217" name="|Cytochromes-C2-Reduced|"/>
			<species boundaryCondition="false" compartment="Cytosol" id="S1218" name="|Cytochromes-C2-Oxidized|"/>
			<species boundaryCondition="false" compartment="Cytosol" id="S1219" name="3-aminopropanal"/>
			<species boundaryCondition="false" compartment="Cytosol" id="S1220" name="beta-alanine"/>
			<species boundaryCondition="false" compartment="Cytosol" id="S1221" name="5,6-dihydrouracil"/>
			<species boundaryCondition="false" compartment="Cytosol" id="S1222" name="3-ureidopropionate"/>
			<species boundaryCondition="false" compartment="Cytosol" id="S1223" name="E-pyridine-3-aldoxime"/>
			<species boundaryCondition="false" compartment="Cytosol" id="S1224" name="3-cyanopyridine"/>
			<species boundaryCondition="false" compartment="Cytosol" id="S1225" name="GDP-mannuronate"/>
			<species boundaryCondition="false" compartment="Cytosol" id="S1226" name="5-hydroxyisourate"/>
			<species boundaryCondition="false" compartment="Cytosol" id="S1227" name="5-hydroxy-2-oxo-4-ureido-2,5-dihydro-1H_imidazole-5-carboxylate"/>
			<species boundaryCondition="false" compartment="Cytosol" id="S1228" name="S-(-)-ureidoglycolate"/>
			<species boundaryCondition="false" compartment="Cytosol" id="S1229" name="alpha-D-xylopyranose"/>
			<species boundaryCondition="false" compartment="Cytosol" id="S1230" name="alpha-L-rhamnose"/>
			<species boundaryCondition="false" compartment="Cytosol" id="S1231" name="L-threonine_O-3-phosphate"/>
			<species boundaryCondition="false" compartment="Cytosol" id="S1232" name="(R)-1-amino-2-propanol_O-2-phosphate"/>
			<species boundaryCondition="false" compartment="Cytosol" id="S1233" name="3-demethylubiquinol-10"/>
			<species boundaryCondition="false" compartment="Cytosol" id="S1234" name="N-acetyl-L-glutamate_5-semialdehyde"/>
			<species boundaryCondition="false" compartment="Cytosol" id="S1235" name="N-acetylglutamyl-phosphate"/>
			<species boundaryCondition="false" compartment="Cytosol" id="S1236" name="N-acetyl-L-glutamate"/>
			<species boundaryCondition="false" compartment="Cytosol" id="S1237" name="carbamoyl-phosphate"/>
			<species boundaryCondition="false" compartment="Cytosol" id="S1238" name="3-hydroxyethylchlorophyllide_a"/>
			<species boundaryCondition="false" compartment="Cytosol" id="S1239" name="2-desacetyl-2-hydroxyethyl_bacteriochlorophyllide_a,"/>
			<species boundaryCondition="false" compartment="Cytosol" id="S1240" name="3-vinyl-bacteriochlorophyllide_a"/>
			<species boundaryCondition="false" compartment="Cytosol" id="S1241" name="bacteriochlorophyllide_a"/>
			<species boundaryCondition="false" compartment="Cytosol" id="S1242" name="geranylgeranyl-bacteriochlorophyll_a"/>
			<species boundaryCondition="false" compartment="Cytosol" id="S1243" name="dihydrogeranylgeranyl-bacteriochlorophyll_a"/>
			<species boundaryCondition="false" compartment="Cytosol" id="S1244" name="tetrahydrogeranylgeranyl-bacteriochlorophyll_a"/>
			<species boundaryCondition="false" compartment="Cytosol" id="S1245" name="6-oxocyclohex-1-ene-1-carboxyl-CoA"/>
			<species boundaryCondition="false" compartment="Cytosol" id="S1246" name="3-hydroxypimelyl-CoA"/>
			<species boundaryCondition="false" compartment="Cytosol" id="S1247" name="beta-D-ribofuranose"/>
			<species boundaryCondition="false" compartment="Cytosol" id="S1248" name="|BCAA-dehydrogenase-2MP-DH-lipoyl|"/>
			<species boundaryCondition="true" compartment="Extra_organism" id="S1249" name="chlorophyll_b"/>
			<species boundaryCondition="false" compartment="Cytosol" id="S1250" name="magnesium-protoporphyrin_IX_13-monomethyl_ester"/>
			<species boundaryCondition="false" compartment="Cytosol" id="S1251" name="131-hydroxy-magnesium-protoporphyrin_IX_13-monomethyl_ester"/>
			<species boundaryCondition="false" compartment="Cytosol" id="S1252" name="131-oxo-magnesium-protoporphyrin_IX_13-monomethyl_ester"/>
			<species boundaryCondition="false" compartment="Cytosol" id="S1253" name="Mg-protoporphyrin"/>
			<species boundaryCondition="false" compartment="Cytosol" id="S1254" name="chlorophyll_a"/>
			<species boundaryCondition="false" compartment="Cytosol" id="S1255" name="protoporphyrin_IX"/>
			<species boundaryCondition="false" compartment="Cytosol" id="S1256" name="3-dehydroshikimate"/>
			<species boundaryCondition="false" compartment="Cytosol" id="S1257" name="shikimate-3-phosphate"/>
			<species boundaryCondition="false" compartment="Cytosol" id="S1258" name="5-enolpyruvyl-shikimate-3-phosphate"/>
			<species boundaryCondition="false" compartment="Cytosol" id="S1259" name="3-deoxy-D-arabino-heptulosonate-7-phosphate"/>
			<species boundaryCondition="false" compartment="Cytosol" id="S1260" name="3-dehydroquinate"/>
			<species boundaryCondition="false" compartment="Cytosol" id="S1261" name="chorismate"/>
			<species boundaryCondition="false" compartment="Cytosol" id="S1262" name="|Cis-vaccenoyl-ACPs|"/>
			<species boundaryCondition="false" compartment="Cytosol" id="S1263" name="dimethylallyl_diphosphate"/>
			<species boundaryCondition="false" compartment="Cytosol" id="S1264" name="|tRNA-Containing-6Isopentenyladenosine|"/>
			<species boundaryCondition="false" compartment="Cytosol" id="S1265" name="D-threo-isocitrate"/>
			<species boundaryCondition="false" compartment="Cytosol" id="S1266" name="dephospho-CoA"/>
			<species boundaryCondition="false" compartment="Cytosol" id="S1267" name="(R)-pantothenate"/>
			<species boundaryCondition="false" compartment="Cytosol" id="S1268" name="D-4'-phosphopantothenate"/>
			<species boundaryCondition="false" compartment="Cytosol" id="S1269" name="4'-phosphopantetheine"/>
			<species boundaryCondition="false" compartment="Cytosol" id="S1270" name="R-4'-phosphopantothenoyl-L-cysteine"/>
			<species boundaryCondition="false" compartment="Cytosol" id="S1271" name="3-demethylubiquinol-9"/>
			<species boundaryCondition="false" compartment="Cytosol" id="S1272" name="ubiquinol-9"/>
			<species boundaryCondition="false" compartment="Cytosol" id="S1273" name="XMP"/>
			<species boundaryCondition="false" compartment="Cytosol" id="S1274" name="cis-coumarinic_acid-beta-D-glucoside"/>
			<species boundaryCondition="false" compartment="Cytosol" id="S1275" name="coumarinate"/>
			<species boundaryCondition="false" compartment="Cytosol" id="S1276" name="coumarin"/>
			<species boundaryCondition="false" compartment="Cytosol" id="S1277" name="creatinine"/>
			<species boundaryCondition="false" compartment="Cytosol" id="S1278" name="creatine"/>
			<species boundaryCondition="false" compartment="Cytosol" id="S1279" name="carbonic_acid"/>
			<species boundaryCondition="false" compartment="Cytosol" id="S1280" name="hydrogen_sulfide"/>
			<species boundaryCondition="false" compartment="Cytosol" id="S1281" name="3-mercaptopyruvate"/>
			<species boundaryCondition="false" compartment="Cytosol" id="S1282" name="hydrogen_cyanide"/>
			<species boundaryCondition="false" compartment="Cytosol" id="S1283" name="thiocyanate"/>
			<species boundaryCondition="false" compartment="Cytosol" id="S1284" name="D-cysteine"/>
			<species boundaryCondition="false" compartment="Cytosol" id="S1285" name="alpha-D-mannose_1-phosphate"/>
			<species boundaryCondition="false" compartment="Cytosol" id="S1286" name="D-mannose_6-phosphate"/>
			<species boundaryCondition="false" compartment="Cytosol" id="S1287" name="D-xylulose"/>
			<species boundaryCondition="false" compartment="Cytosol" id="S1288" name="dTDP-4-dehydro-6-deoxy-beta-L-mannose"/>
			<species boundaryCondition="false" compartment="Cytosol" id="S1289" name="dTDP-alpha-D-glucose"/>
			<species boundaryCondition="false" compartment="Cytosol" id="S1290" name="dCDP"/>
			<species boundaryCondition="false" compartment="Cytosol" id="S1291" name="dUDP"/>
			<species boundaryCondition="false" compartment="Cytosol" id="S1292" name="hydroxyatrazine"/>
			<species boundaryCondition="false" compartment="Cytosol" id="S1293" name="N-isopropylammelide"/>
			<species boundaryCondition="false" compartment="Cytosol" id="S1294" name="acrylonitrile"/>
			<species boundaryCondition="false" compartment="Cytosol" id="S1295" name="acrylamide"/>
			<species boundaryCondition="false" compartment="Cytosol" id="S1296" name="L-rhamnulose"/>
			<species boundaryCondition="false" compartment="Cytosol" id="S1297" name="L-rhamnulose-1-phosphate"/>
			<species boundaryCondition="false" compartment="Cytosol" id="S1298" name="L-fuculose-1-phosphate"/>
			<species boundaryCondition="false" compartment="Cytosol" id="S1299" name="beta-D-glucose_1-phosphate"/>
			<species boundaryCondition="false" compartment="Cytosol" id="S1300" name="L-ribulose"/>
			<species boundaryCondition="false" compartment="Cytosol" id="S1301" name="L-ribulose-5-phosphate"/>
			<species boundaryCondition="false" compartment="Cytosol" id="S1302" name="D-ribulose"/>
			<species boundaryCondition="false" compartment="Cytosol" id="S1303" name="2-phosphoglycolate"/>
			<species boundaryCondition="false" compartment="Cytosol" id="S1304" name="ubiquinone-8"/>
			<species boundaryCondition="false" compartment="Cytosol" id="S1305" name="6-(2-hydroxyphenoxy)-2-hydroxy-muconate"/>
			<species boundaryCondition="false" compartment="Cytosol" id="S1306" name="(2Z,4E)-5-hydroxyhexa-2,4-dienedioate"/>
			<species boundaryCondition="false" compartment="Cytosol" id="S1307" name="dibenzothiophene"/>
			<species boundaryCondition="false" compartment="Cytosol" id="S1308" name="dibenzothiophene-5-oxide"/>
			<species boundaryCondition="false" compartment="Cytosol" id="S1309" name="dibenzothiophene-5,5-dioxide"/>
			<species boundaryCondition="false" compartment="Cytosol" id="S1310" name="2'-hydroxybiphenyl-2-sulfinate"/>
			<species boundaryCondition="false" compartment="Cytosol" id="S1311" name="dTDP-D-fucosamine"/>
			<species boundaryCondition="false" compartment="Cytosol" id="S1312" name="dTDP-4-acetamido-4,6-dideoxy-D-galactose"/>
			<species boundaryCondition="false" compartment="Cytosol" id="S1313" name="isochorismate"/>
			<species boundaryCondition="false" compartment="Cytosol" id="S1314" name="2,3-dihydroxy-2,3-dihydrobenzoate"/>
			<species boundaryCondition="false" compartment="Cytosol" id="S1315" name="ethanol"/>
			<species boundaryCondition="false" compartment="Cytosol" id="S1316" name="|b-Keto-cis-D5-dodecenoyl-ACPs|"/>
			<species boundaryCondition="false" compartment="Cytosol" id="S1317" name="|b-Hydroxy-cis-D5-dodecenoyl-ACPs|"/>
			<species boundaryCondition="false" compartment="Cytosol" id="S1318" name="|Trans-D3-cis-D5-dodecenoyl-ACPs|"/>
			<species boundaryCondition="false" compartment="Cytosol" id="S1319" name="B-KETOACYL-ACP"/>
			<species boundaryCondition="false" compartment="Cytosol" id="S1320" name="TRANS-D2-ENOYL-ACP"/>
			<species boundaryCondition="false" compartment="Cytosol" id="S1321" name="5-amino-6-(5-phospho-D-ribitylamino)uracil"/>
			<species boundaryCondition="false" compartment="Cytosol" id="S1322" name="5-amino-6-(5-phospho-D-ribosylamino)uracil"/>
			<species boundaryCondition="false" compartment="Cytosol" id="S1323" name="5-amino-6-(D-ribitylamino)uracil"/>
			<species boundaryCondition="false" compartment="Cytosol" id="S1324" name="1-deoxy-L-glycero-tetrulose_4-phosphate"/>
			<species boundaryCondition="false" compartment="Cytosol" id="S1325" name="6,7-dimethyl-8-(1-D-ribityl)lumazine"/>
			<species boundaryCondition="false" compartment="Cytosol" id="S1326" name="2,5-diamino-6-(5-phospho-D-ribosylamino)pyrimidin-4(3H)-one"/>
			<species boundaryCondition="false" compartment="Cytosol" id="S1327" name="(+)-(3S,4R)-cis-3,4-dihydroxy-3,4-dihydrofluorene"/>
			<species boundaryCondition="false" compartment="Cytosol" id="S1328" name="folypolyglutamate"/>
			<species boundaryCondition="false" compartment="Cytosol" id="S1329" name="gallate"/>
			<species boundaryCondition="false" compartment="Cytosol" id="S1330" name="2-pyrone-4,6-dicarboxylate"/>
			<species boundaryCondition="false" compartment="Cytosol" id="S1331" name="3-hydroxy-5-_oxohexanoyl-CoA"/>
			<species boundaryCondition="false" compartment="Cytosol" id="S1332" name="dihydrophloroglucinol"/>
			<species boundaryCondition="false" compartment="Cytosol" id="S1333" name="3-hydroxy-5-oxohexanoate"/>
			<species boundaryCondition="false" compartment="Cytosol" id="S1334" name="glucuronamide"/>
			<species boundaryCondition="false" compartment="Cytosol" id="S1335" name="(R)-2-hydroxyglutaryl-CoA"/>
			<species boundaryCondition="false" compartment="Cytosol" id="S1336" name="glutaconyl-CoA"/>
			<species boundaryCondition="false" compartment="Cytosol" id="S1337" name="glutathione_disulfide"/>
			<species boundaryCondition="false" compartment="Cytosol" id="S1338" name="L-gamma-glutamylcysteine"/>
			<species boundaryCondition="false" compartment="Cytosol" id="S1339" name="choline"/>
			<species boundaryCondition="false" compartment="Cytosol" id="S1340" name="betaine_aldehyde"/>
			<species boundaryCondition="false" compartment="Cytosol" id="S1341" name="AMINOMETHYLDIHYDROLIPOYL-GCVH"/>
			<species boundaryCondition="false" compartment="Cytosol" id="S1342" name="maltotriose"/>
			<species boundaryCondition="false" compartment="Cytosol" id="S1343" name="alpha-D-glucose_6-phosphate"/>
			<species boundaryCondition="false" compartment="Cytosol" id="S1344" name="2-phospho-D-glycerate"/>
			<species boundaryCondition="false" compartment="Cytosol" id="S1345" name="5-amino-levulinate"/>
			<species boundaryCondition="false" compartment="Cytosol" id="S1346" name="porphobilinogen"/>
			<species boundaryCondition="false" compartment="Cytosol" id="S1347" name="hydroxymethylbilane"/>
			<species boundaryCondition="false" compartment="Cytosol" id="S1348" name="uroporphyrinogen-III"/>
			<species boundaryCondition="false" compartment="Cytosol" id="S1349" name="|GLT-tRNAs|"/>
			<species boundaryCondition="false" compartment="Cytosol" id="S1350" name="|Charged-GLT-tRNAs|"/>
			<species boundaryCondition="false" compartment="Cytosol" id="S1351" name="histidinal"/>
			<species boundaryCondition="false" compartment="Cytosol" id="S1352" name="phosphoribulosylformimino-AICAR-P"/>
			<species boundaryCondition="false" compartment="Cytosol" id="S1353" name="aminoimidazole_carboxamide_ribonucleotide"/>
			<species boundaryCondition="false" compartment="Cytosol" id="S1354" name="D-erythro-imidazole-glycerol-phosphate"/>
			<species boundaryCondition="false" compartment="Cytosol" id="S1355" name="phosphoribosyl-ATP"/>
			<species boundaryCondition="false" compartment="Cytosol" id="S1356" name="imidazole_acetol-phosphate"/>
			<species boundaryCondition="false" compartment="Cytosol" id="S1357" name="L-histidinol-phosphate"/>
			<species boundaryCondition="false" compartment="Cytosol" id="S1358" name="N-formimino-L-glutamate"/>
			<species boundaryCondition="false" compartment="Cytosol" id="S1359" name="formamide"/>
			<species boundaryCondition="false" compartment="Cytosol" id="S1360" name="1-(5-phospho-D-ribosyl)-AMP"/>
			<species boundaryCondition="false" compartment="Cytosol" id="S1361" name="1-(5-phosphoribosyl)-5-[(5-phosphoribosylamino)methylideneamino]imidazole-4-carboxamide"/>
			<species boundaryCondition="false" compartment="Cytosol" id="S1362" name="inosine"/>
			<species boundaryCondition="false" compartment="Cytosol" id="S1363" name="2,3-dihydroxy-3-methylvalerate"/>
			<species boundaryCondition="false" compartment="Cytosol" id="S1364" name="2-aceto-2-hydroxy-butanoate"/>
			<species boundaryCondition="false" compartment="Cytosol" id="S1365" name="2-C-methyl-D-erythritol-4-phosphate"/>
			<species boundaryCondition="false" compartment="Cytosol" id="S1366" name="geranyl_diphosphate"/>
			<species boundaryCondition="false" compartment="Cytosol" id="S1367" name="4-(cytidine_5'-diphospho)-2-C-methyl-D-erythritol"/>
			<species boundaryCondition="false" compartment="Cytosol" id="S1368" name="2-phospho-4-(cytidine_5'-diphospho)-2-C-methyl-D-erythritol"/>
			<species boundaryCondition="false" compartment="Cytosol" id="S1369" name="2-C-methyl-D-erythritol-2,4-cyclodiphosphate"/>
			<species boundaryCondition="false" compartment="Cytosol" id="S1370" name="3'-ketolactose"/>
			<species boundaryCondition="false" compartment="Cytosol" id="S1371" name="3-keto-beta-D-galactose"/>
			<species boundaryCondition="false" compartment="Cytosol" id="S1372" name="3-methylbutanol"/>
			<species boundaryCondition="false" compartment="Cytosol" id="S1373" name="3-methylbutanal"/>
			<species boundaryCondition="false" compartment="Cytosol" id="S1374" name="(2R,3S)-3-isopropylmalate"/>
			<species boundaryCondition="false" compartment="Cytosol" id="S1375" name="(2S)-2-isopropyl-3-oxosuccinate"/>
			<species boundaryCondition="false" compartment="Cytosol" id="S1376" name="(2S)-2-isopropylmalate"/>
			<species boundaryCondition="false" compartment="Cytosol" id="S1377" name="(S)-3-hydroxy-3-methylglutaryl-CoA"/>
			<species boundaryCondition="false" compartment="Cytosol" id="S1378" name="3-methylglutaconyl-CoA"/>
			<species boundaryCondition="false" compartment="Cytosol" id="S1379" name="2-isopropylmaleate"/>
			<species boundaryCondition="false" compartment="Cytosol" id="S1380" name="linamarin"/>
			<species boundaryCondition="false" compartment="Cytosol" id="S1381" name="acetone_cyanohydrin"/>
			<species boundaryCondition="false" compartment="Cytosol" id="S1382" name="UDP-3-O-[(3R)-3-hydroxymyristoyl]-N-alpha-acetylglucosamine"/>
			<species boundaryCondition="false" compartment="Cytosol" id="S1383" name="UDP-3-O-(3-hydroxymyristoyl)-alpha-D-glucosamine"/>
			<species boundaryCondition="false" compartment="Cytosol" id="S1384" name="UDP-2,3-bis[O-(3R)-3-hydroxymyristoyl]-alpha-D-glucosamine"/>
			<species boundaryCondition="false" compartment="Cytosol" id="S1385" name="2,3-bis[(3R)-3-hydroxymyristoyl]-alpha-D-glucosaminyl_1-phosphate"/>
			<species boundaryCondition="false" compartment="Cytosol" id="S1386" name="lipid_A_disaccharide"/>
			<species boundaryCondition="false" compartment="Cytosol" id="S1387" name="|Non-lipoylated-domains|"/>
			<species boundaryCondition="false" compartment="Cytosol" id="S1388" name="|Octanoylated-domains|"/>
			<species boundaryCondition="false" compartment="Cytosol" id="S1389" name="(S)-2,3,4,5-tetrahydrodipicolinate"/>
			<species boundaryCondition="false" compartment="Cytosol" id="S1390" name="(S)-2,3-dihydrodipicolinate"/>
			<species boundaryCondition="false" compartment="Cytosol" id="S1391" name="N-succinyl-2-amino-6-ketopimelate"/>
			<species boundaryCondition="false" compartment="Cytosol" id="S1392" name="N-succinyl-L,L-2,6-diaminopimelate"/>
			<species boundaryCondition="false" compartment="Cytosol" id="S1393" name="L,L-diaminopimelate"/>
			<species boundaryCondition="false" compartment="Cytosol" id="S1394" name="meso-diaminopimelate"/>
			<species boundaryCondition="false" compartment="Cytosol" id="S1395" name="L-aspartate-semialdehyde"/>
			<species boundaryCondition="false" compartment="Cytosol" id="S1396" name="L-alpha-amino-epsilon-keto-pimelate"/>
			<species boundaryCondition="false" compartment="Cytosol" id="S1397" name="3-methylphenol"/>
			<species boundaryCondition="false" compartment="Cytosol" id="S1398" name="3-hydroxybenzyl_alcohol"/>
			<species boundaryCondition="false" compartment="Cytosol" id="S1399" name="mannosyl-3-phosphoglycerate"/>
			<species boundaryCondition="false" compartment="Cytosol" id="S1400" name="2-O-alpha-mannosyl-D-glycerate"/>
			<species boundaryCondition="false" compartment="Cytosol" id="S1401" name="menaquinol-8"/>
			<species boundaryCondition="false" compartment="Cytosol" id="S1402" name="H2"/>
			<species boundaryCondition="false" compartment="Cytosol" id="S1403" name="factor__gamma-F420-2"/>
			<species boundaryCondition="false" compartment="Cytosol" id="S1404" name="reduced_coenzyme_gamma-F420-2"/>
			<species boundaryCondition="false" compartment="Cytosol" id="S1405" name="5-methyltetrahydropteroyltri-L-glutamate"/>
			<species boundaryCondition="false" compartment="Cytosol" id="S1406" name="tetrahydropteroyl_tri-L-glutamate"/>
			<species boundaryCondition="false" compartment="Cytosol" id="S1407" name="L-homoserine"/>
			<species boundaryCondition="false" compartment="Cytosol" id="S1408" name="L-cystathionine"/>
			<species boundaryCondition="false" compartment="Cytosol" id="S1409" name="S-methyl-5-thio-D-ribose"/>
			<species boundaryCondition="false" compartment="Cytosol" id="S1410" name="S-methyl-5-thio-alpha-D-ribose_1-phosphate"/>
			<species boundaryCondition="false" compartment="Cytosol" id="S1411" name="5-methylthioribulose-1-phosphate"/>
			<species boundaryCondition="false" compartment="Cytosol" id="S1412" name="1-hydroxy-2-methyl-2-(E)-butenyl_4-diphosphate"/>
			<species boundaryCondition="false" compartment="Cytosol" id="S1413" name="S-lactoyl-glutathione"/>
			<species boundaryCondition="false" compartment="Cytosol" id="S1414" name="methylglyoxal"/>
			<species boundaryCondition="false" compartment="Cytosol" id="S1415" name="2-keto-myo-inositol"/>
			<species boundaryCondition="false" compartment="Cytosol" id="S1416" name="1D-myo-inositol_(3)-monophosphate"/>
			<species boundaryCondition="false" compartment="Cytosol" id="S1417" name="5-dehydro-2-deoxy-D-gluconate"/>
			<species boundaryCondition="false" compartment="Cytosol" id="S1418" name="5-dehydro-2-deoxy-D-gluconate_6-phosphate"/>
			<species boundaryCondition="false" compartment="Cytosol" id="S1419" name="D-2,3-diketo-4-deoxy-epi-inositol"/>
			<species boundaryCondition="false" compartment="Cytosol" id="S1420" name="nitrous_oxide"/>
			<species boundaryCondition="false" compartment="Cytosol" id="S1421" name="6-aminohexanoate"/>
			<species boundaryCondition="false" compartment="Cytosol" id="S1422" name="6-oxohexanoate"/>
			<species boundaryCondition="false" compartment="Cytosol" id="S1423" name="octanal"/>
			<species boundaryCondition="false" compartment="Cytosol" id="S1424" name="octanoate"/>
			<species boundaryCondition="false" compartment="Cytosol" id="S1425" name="octanoyl-CoA"/>
			<species boundaryCondition="false" compartment="Cytosol" id="S1426" name="2-hydroxy-6-oxo-7-methyl-octa-2,4-dienoate"/>
			<species boundaryCondition="false" compartment="Cytosol" id="S1427" name="isobutyrate"/>
			<species boundaryCondition="false" compartment="Cytosol" id="S1428" name="2-hydroxy-3-carboxy-6-oxo-7-methylocta-2,4-dienoate"/>
			<species boundaryCondition="false" compartment="Cytosol" id="S1429" name="p-cymene"/>
			<species boundaryCondition="false" compartment="Cytosol" id="S1430" name="p-cumic_alcohol"/>
			<species boundaryCondition="false" compartment="Cytosol" id="S1431" name="|Donor-H2|"/>
			<species boundaryCondition="false" compartment="Cytosol" id="S1432" name="|Acceptor|"/>
			<species boundaryCondition="false" compartment="Cytosol" id="S1433" name="(R)-pantoate"/>
			<species boundaryCondition="false" compartment="Cytosol" id="S1434" name="2-dehydropantoate"/>
			<species boundaryCondition="false" compartment="Cytosol" id="S1435" name="parabanate"/>
			<species boundaryCondition="false" compartment="Cytosol" id="S1436" name="6-phospho-D-glucono-1,5-lactone"/>
			<species boundaryCondition="false" compartment="Cytosol" id="S1437" name="UDP-N-acetylmuramate"/>
			<species boundaryCondition="false" compartment="Cytosol" id="S1438" name="UDP-N-acetylglucosamine-enolpyruvate"/>
			<species boundaryCondition="false" compartment="Cytosol" id="S1439" name="UDP-N-acetylmuramoyl-L-alanyl-D-glutamate"/>
			<species boundaryCondition="false" compartment="Cytosol" id="S1440" name="UDP-N-acetylmuramyl-L-Ala"/>
			<species boundaryCondition="false" compartment="Cytosol" id="S1441" name="N-acetylmuramoyl-L-alanyl-D-isoglutaminyl-L-lysyl-(glycyl)5-D-alanyl-D-alanine-diphosphoundecaprenyl-N-acetylglucosamine"/>
			<species boundaryCondition="false" compartment="Cytosol" id="S1442" name="a_peptidoglycan_dimer_(S._aureus)"/>
			<species boundaryCondition="false" compartment="Cytosol" id="S1443" name="N-acetylmuramoyl-L-alanyl-gamma-D-glutamyl-L-lysyl-_D-alanyl-D-alanine-diphosphoundecaprenol"/>
			<species boundaryCondition="false" compartment="Cytosol" id="S1444" name="N-acetylmuramoyl-L-alanyl-D-glutamyl-L-lysyl-D-alanyl-D-alanine-diphosphoundecaprenyl-N-acetylglucosamine"/>
			<species boundaryCondition="false" compartment="Cytosol" id="S1445" name="a_peptidoglycan_with_D,D_cross-link_(S._aureus)"/>
			<species boundaryCondition="false" compartment="Cytosol" id="S1446" name="(1R,6S)-6-amino-5-oxocyclohex-2-ene-1-carboxylate"/>
			<species boundaryCondition="false" compartment="Cytosol" id="S1447" name="(1R,6R)-1,2,5,5a,6,7-hexahydrophenazine-1,6-dicarboxylate"/>
			<species boundaryCondition="false" compartment="Cytosol" id="S1448" name="(1R)-1,2,10,10a-tetrahydrophenazine-1-carboxylate"/>
			<species boundaryCondition="false" compartment="Cytosol" id="S1449" name="cis,cis-muconate"/>
			<species boundaryCondition="false" compartment="Cytosol" id="S1450" name="4-methylsalicylate"/>
			<species boundaryCondition="false" compartment="Cytosol" id="S1451" name="phenylacetate"/>
			<species boundaryCondition="false" compartment="Cytosol" id="S1452" name="phenylacetyl-CoA"/>
			<species boundaryCondition="false" compartment="Cytosol" id="S1453" name="2-(1,2-epoxy-1,2-dihydrophenyl)acetyl-CoA"/>
			<species boundaryCondition="false" compartment="Cytosol" id="S1454" name="3-oxo-5,6-dehydrosuberyl-CoA"/>
			<species boundaryCondition="false" compartment="Cytosol" id="S1455" name="2,3-dehydroadipyl-CoA"/>
			<species boundaryCondition="false" compartment="Cytosol" id="S1456" name="4alpha-hydroxy-tetrahydrobiopterin"/>
			<species boundaryCondition="false" compartment="Cytosol" id="S1457" name="dihydrobiopterin"/>
			<species boundaryCondition="false" compartment="Cytosol" id="S1458" name="2-phenylethanol"/>
			<species boundaryCondition="false" compartment="Cytosol" id="S1459" name="phenylacetaldehyde"/>
			<species boundaryCondition="false" compartment="Cytosol" id="S1460" name="prephenate"/>
			<species boundaryCondition="false" compartment="Cytosol" id="S1461" name="Hg0"/>
			<species boundaryCondition="false" compartment="Cytosol" id="S1462" name="Hg2+"/>
			<species boundaryCondition="false" compartment="Cytosol" id="S1463" name="phosphatidylserine_(dioctadecanoyl,_n-C18_0)"/>
			<species boundaryCondition="false" compartment="Cytosol" id="S1464" name="phosphatidylethanolamine_(dioctadecanoyl,_n-C18_0)"/>
			<species boundaryCondition="false" compartment="Cytosol" id="S1465" name="1-cis-vaccenoyl-3-phosphate"/>
			<species boundaryCondition="false" compartment="Cytosol" id="S1466" name="1,2-di-cis-vaccenoyl-3-phosphate"/>
			<species boundaryCondition="false" compartment="Cytosol" id="S1467" name="CDP-1,2-di-cis-vaccenoyl-3-phosphate"/>
			<species boundaryCondition="false" compartment="Cytosol" id="S1468" name="L-1-phosphatidylglycerol-phosphate"/>
			<species boundaryCondition="false" compartment="Cytosol" id="S1469" name="D-ribulose-1,5-bisphosphate"/>
			<species boundaryCondition="false" compartment="Cytosol" id="S1470" name="1,4-dihydroxy-2-naphthoate"/>
			<species boundaryCondition="false" compartment="Cytosol" id="S1471" name="demethylphylloquinol"/>
			<species boundaryCondition="false" compartment="Cytosol" id="S1472" name="1D-myo-inositol_1,2,3,4,5,6-hexakisphosphate"/>
			<species boundaryCondition="false" compartment="Cytosol" id="S1473" name="D-myo-inositol_(1,2,3,5,6)_pentakisphosphate"/>
			<species boundaryCondition="false" compartment="Cytosol" id="S1474" name="2-methyl-6-solanyl-1,4-benzoquinol"/>
			<species boundaryCondition="false" compartment="Cytosol" id="S1475" name="ppGpp"/>
			<species boundaryCondition="false" compartment="Cytosol" id="S1476" name="pppGpp"/>
			<species boundaryCondition="false" compartment="Cytosol" id="S1477" name="L-glutamate_gamma-semialdehyde"/>
			<species boundaryCondition="false" compartment="Cytosol" id="S1478" name="L-glutamate-5-phosphate"/>
			<species boundaryCondition="false" compartment="Cytosol" id="S1479" name="(2R,3S)-2-methylisocitrate"/>
			<species boundaryCondition="false" compartment="Cytosol" id="S1480" name="(2S,3S)-2-methylcitrate"/>
			<species boundaryCondition="false" compartment="Cytosol" id="S1481" name="cis-2-methylaconitate"/>
			<species boundaryCondition="false" compartment="Cytosol" id="S1482" name="deoxyinosine"/>
			<species boundaryCondition="false" compartment="Cytosol" id="S1483" name="hypoxanthine"/>
			<species boundaryCondition="false" compartment="Cytosol" id="S1484" name="xanthine"/>
			<species boundaryCondition="false" compartment="Cytosol" id="S1485" name="5,10-methenyltetrahydrofolate"/>
			<species boundaryCondition="false" compartment="Cytosol" id="S1486" name="phosphoribosyl-formamido-carboxamide"/>
			<species boundaryCondition="false" compartment="Cytosol" id="S1487" name="alpha-D-ribose-1-phosphate"/>
			<species boundaryCondition="false" compartment="Cytosol" id="S1488" name="xanthosine"/>
			<species boundaryCondition="false" compartment="Cytosol" id="S1489" name="5-phospho-beta-D-ribosyl-amine"/>
			<species boundaryCondition="false" compartment="Cytosol" id="S1490" name="5-amino-1-(5-phospho-D-ribosyl)imidazole-4-carboxylate"/>
			<species boundaryCondition="false" compartment="Cytosol" id="S1491" name="5'-phosphoribosyl-4-(N-succinocarboxamide)-5-aminoimidazole"/>
			<species boundaryCondition="false" compartment="Cytosol" id="S1492" name="adenylo-succinate"/>
			<species boundaryCondition="false" compartment="Cytosol" id="S1493" name="5-phosphoribosyl-N-formylglycineamidine"/>
			<species boundaryCondition="false" compartment="Cytosol" id="S1494" name="erythronate-4-phosphate"/>
			<species boundaryCondition="false" compartment="Cytosol" id="S1495" name="2-oxo-3-hydroxy-4-phosphobutanoate"/>
			<species boundaryCondition="false" compartment="Cytosol" id="S1496" name="5,6-dihydrothymine"/>
			<species boundaryCondition="false" compartment="Cytosol" id="S1497" name="orotidine-5'-phosphate"/>
			<species boundaryCondition="false" compartment="Cytosol" id="S1498" name="deoxyuridine"/>
			<species boundaryCondition="false" compartment="Cytosol" id="S1499" name="dCMP"/>
			<species boundaryCondition="false" compartment="Cytosol" id="S1500" name="dUTP"/>
			<species boundaryCondition="false" compartment="Cytosol" id="S1501" name="3-ureido-isobutyrate"/>
			<species boundaryCondition="false" compartment="Cytosol" id="S1502" name="(R)-3-amino-2-methylpropanoate"/>
			<species boundaryCondition="false" compartment="Cytosol" id="S1503" name="uridine"/>
			<species boundaryCondition="false" compartment="Cytosol" id="S1504" name="resorcinol"/>
			<species boundaryCondition="false" compartment="Cytosol" id="S1505" name="1,2,4-benzenetriol"/>
			<species boundaryCondition="false" compartment="Cytosol" id="S1506" name="salicyloyl-CoA"/>
			<species boundaryCondition="false" compartment="Cytosol" id="S1507" name="selenide"/>
			<species boundaryCondition="false" compartment="Cytosol" id="S1508" name="selenophosphate"/>
			<species boundaryCondition="false" compartment="Cytosol" id="S1509" name="|SEC-tRNAs|"/>
			<species boundaryCondition="false" compartment="Cytosol" id="S1510" name="|L-seryl-SEC-tRNAs|"/>
			<species boundaryCondition="false" compartment="Cytosol" id="S1511" name="3-phospho-hydroxypyruvate"/>
			<species boundaryCondition="false" compartment="Cytosol" id="S1512" name="3-phospho-L-serine"/>
			<species boundaryCondition="false" compartment="Cytosol" id="S1513" name="precorrin-2"/>
			<species boundaryCondition="false" compartment="Cytosol" id="S1514" name="3'-ketosucrose"/>
			<species boundaryCondition="false" compartment="Cytosol" id="S1515" name="3-dehydro-alpha-D-glucose"/>
			<species boundaryCondition="false" compartment="Cytosol" id="S1516" name="sucrose"/>
			<species boundaryCondition="false" compartment="Cytosol" id="S1517" name="sulfoacetaldehyde"/>
			<species boundaryCondition="false" compartment="Cytosol" id="S1518" name="phosphoadenosine-5'-phosphosulfate"/>
			<species boundaryCondition="false" compartment="Cytosol" id="S1519" name="bisulfite"/>
			<species boundaryCondition="false" compartment="Cytosol" id="S1520" name="KDO2-(palmitoleoyl)-lipid_IVA"/>
			<species boundaryCondition="false" compartment="Cytosol" id="S1521" name="KDO2-lipid_A,_cold_adapted"/>
			<species boundaryCondition="false" compartment="Cytosol" id="S1522" name="|TYR-tRNAs|"/>
			<species boundaryCondition="false" compartment="Cytosol" id="S1523" name="|Charged-TYR-tRNAs|"/>
			<species boundaryCondition="false" compartment="Cytosol" id="S1524" name="|MET-tRNAs|"/>
			<species boundaryCondition="false" compartment="Cytosol" id="S1525" name="|Charged-MET-tRNAs|"/>
			<species boundaryCondition="false" compartment="Cytosol" id="S1526" name="|SER-tRNAs|"/>
			<species boundaryCondition="false" compartment="Cytosol" id="S1527" name="|Charged-SER-tRNAs|"/>
			<species boundaryCondition="false" compartment="Cytosol" id="S1528" name="|ASP-tRNAs|"/>
			<species boundaryCondition="false" compartment="Cytosol" id="S1529" name="|Charged-ASP-tRNAs|"/>
			<species boundaryCondition="false" compartment="Cytosol" id="S1530" name="|GLY-tRNAs|"/>
			<species boundaryCondition="false" compartment="Cytosol" id="S1531" name="|Charged-GLY-tRNAs|"/>
			<species boundaryCondition="false" compartment="Cytosol" id="S1532" name="|PRO-tRNAs|"/>
			<species boundaryCondition="false" compartment="Cytosol" id="S1533" name="|Charged-PRO-tRNAs|"/>
			<species boundaryCondition="false" compartment="Cytosol" id="S1534" name="|CYS-tRNAs|"/>
			<species boundaryCondition="false" compartment="Cytosol" id="S1535" name="|Charged-CYS-tRNAs|"/>
			<species boundaryCondition="false" compartment="Cytosol" id="S1536" name="|TRP-tRNAs|"/>
			<species boundaryCondition="false" compartment="Cytosol" id="S1537" name="|Charged-TRP-tRNAs|"/>
			<species boundaryCondition="false" compartment="Cytosol" id="S1538" name="|PHE-tRNAs|"/>
			<species boundaryCondition="false" compartment="Cytosol" id="S1539" name="|Charged-PHE-tRNAs|"/>
			<species boundaryCondition="false" compartment="Cytosol" id="S1540" name="|HIS-tRNAs|"/>
			<species boundaryCondition="false" compartment="Cytosol" id="S1541" name="|Charged-HIS-tRNAs|"/>
			<species boundaryCondition="false" compartment="Cytosol" id="S1542" name="|THR-tRNAs|"/>
			<species boundaryCondition="false" compartment="Cytosol" id="S1543" name="|Charged-THR-tRNAs|"/>
			<species boundaryCondition="false" compartment="Cytosol" id="S1544" name="|LEU-tRNAs|"/>
			<species boundaryCondition="false" compartment="Cytosol" id="S1545" name="|ILE-tRNAs|"/>
			<species boundaryCondition="false" compartment="Cytosol" id="S1546" name="|Charged-ILE-tRNAs|"/>
			<species boundaryCondition="false" compartment="Cytosol" id="S1547" name="|LYS-tRNAs|"/>
			<species boundaryCondition="false" compartment="Cytosol" id="S1548" name="|Charged-LYS-tRNAs|"/>
			<species boundaryCondition="false" compartment="Cytosol" id="S1549" name="|ALA-tRNAs|"/>
			<species boundaryCondition="false" compartment="Cytosol" id="S1550" name="|Charged-ALA-tRNAs|"/>
			<species boundaryCondition="false" compartment="Cytosol" id="S1551" name="|VAL-tRNAs|"/>
			<species boundaryCondition="false" compartment="Cytosol" id="S1552" name="|Charged-VAL-tRNAs|"/>
			<species boundaryCondition="false" compartment="Cytosol" id="S1553" name="7,8-dihydrofolate_monoglutamate"/>
			<species boundaryCondition="false" compartment="Cytosol" id="S1554" name="6-hydroxymethyl-dihydropterin_diphosphate"/>
			<species boundaryCondition="false" compartment="Cytosol" id="S1555" name="7,8-dihydropteroate"/>
			<species boundaryCondition="false" compartment="Cytosol" id="S1556" name="7,8-dihydroneopterin_3'-phosphate"/>
			<species boundaryCondition="false" compartment="Cytosol" id="S1557" name="7,8-dihydro-D-neopterin"/>
			<species boundaryCondition="false" compartment="Cytosol" id="S1558" name="2-iminoacetate"/>
			<species boundaryCondition="false" compartment="Cytosol" id="S1559" name="4-methyl-5-(2-phosphonooxyethyl)thiazole"/>
			<species boundaryCondition="false" compartment="Cytosol" id="S1560" name="L-aspartyl-4-phosphate"/>
			<species boundaryCondition="false" compartment="Cytosol" id="S1561" name="propionyl-P"/>
			<species boundaryCondition="false" compartment="Cytosol" id="S1562" name="O-phospho-L-homoserine"/>
			<species boundaryCondition="false" compartment="Cytosol" id="S1563" name="toluene"/>
			<species boundaryCondition="false" compartment="Cytosol" id="S1564" name="2-methylphenol"/>
			<species boundaryCondition="false" compartment="Cytosol" id="S1565" name="3-methylcatechol"/>
			<species boundaryCondition="false" compartment="Cytosol" id="S1566" name="benzyl_alcohol"/>
			<species boundaryCondition="false" compartment="Cytosol" id="S1567" name="indole-3-ketol"/>
			<species boundaryCondition="false" compartment="Cytosol" id="S1568" name="indole-3-glyoxal"/>
			<species boundaryCondition="false" compartment="Cytosol" id="S1569" name="indole-3-glycol"/>
			<species boundaryCondition="false" compartment="Cytosol" id="S1570" name="indole-3-glycol_aldehyde"/>
			<species boundaryCondition="false" compartment="Cytosol" id="S1571" name="N-(5'-phosphoribosyl)-anthranilate"/>
			<species boundaryCondition="false" compartment="Cytosol" id="S1572" name="3-hydroxy-L-kynurenine"/>
			<species boundaryCondition="false" compartment="Cytosol" id="S1573" name="3-hydroxyanthranilate"/>
			<species boundaryCondition="false" compartment="Cytosol" id="S1574" name="kynurenine"/>
			<species boundaryCondition="false" compartment="Cytosol" id="S1575" name="1-(o-carboxyphenylamino)-1'-deoxyribulose-5'-phosphate"/>
			<species boundaryCondition="false" compartment="Cytosol" id="S1576" name="homogentisate"/>
			<species boundaryCondition="false" compartment="Cytosol" id="S1577" name="4-maleyl-acetoacetate"/>
			<species boundaryCondition="false" compartment="Cytosol" id="S1578" name="4-hydroxyphenylpyruvate"/>
			<species boundaryCondition="false" compartment="Cytosol" id="S1579" name="4-fumaryl-acetoacetate"/>
			<species boundaryCondition="false" compartment="Cytosol" id="S1580" name="3-octaprenyl-4-hydroxybenzoate"/>
			<species boundaryCondition="false" compartment="Cytosol" id="S1581" name="(R)-2,3-dihydroxy-3-methylbutanoate"/>
			<species boundaryCondition="false" compartment="Cytosol" id="S1582" name="(S)-2-acetolactate"/>
			<species boundaryCondition="false" compartment="Cytosol" id="S1583" name="(S)-3-hydroxy-isobutyrate"/>
			<species boundaryCondition="false" compartment="Cytosol" id="S1584" name="(S)-3-hydroxy-isobutyryl-CoA"/>
			<species boundaryCondition="false" compartment="Cytosol" id="S1585" name="methylacrylyl-CoA"/>
			<species boundaryCondition="false" compartment="Cytosol" id="S1586" name="isobutanol"/>
			<species boundaryCondition="false" compartment="Cytosol" id="S1587" name="isobutanal"/>
			<species boundaryCondition="false" compartment="Cytosol" id="S1588" name="isobutyryl-CoA"/>
			<species boundaryCondition="false" compartment="Cytosol" id="S1589" name="precorrin-3A"/>
			<species boundaryCondition="false" compartment="Cytosol" id="S1590" name="precorrin-3B"/>
			<species boundaryCondition="false" compartment="Cytosol" id="S1591" name="cob(I)yrinate_a,c-diamide"/>
			<species boundaryCondition="false" compartment="Cytosol" id="S1592" name="precorrin-6B"/>
			<species boundaryCondition="false" compartment="Cytosol" id="S1593" name="precorrin-6A"/>
			<species boundaryCondition="false" compartment="Cytosol" id="S1594" name="precorrin-1"/>
			<species boundaryCondition="false" compartment="Cytosol" id="S1595" name="precorrin-4"/>
			<species boundaryCondition="false" compartment="Cytosol" id="S1596" name="cobalt-precorrin-3"/>
			<species boundaryCondition="false" compartment="Cytosol" id="S1597" name="cobalt-precorrin-4"/>
			<species boundaryCondition="false" compartment="Cytosol" id="S1598" name="precorrin-8x"/>
			<species boundaryCondition="false" compartment="Cytosol" id="S1599" name="precorrin-5"/>
			<species boundaryCondition="false" compartment="Cytosol" id="S1600" name="cobalt-precorrin-2"/>
			<species boundaryCondition="false" compartment="Cytosol" id="S1601" name="alpha-ribazole-5'-phosphate"/>
			<species boundaryCondition="false" compartment="Cytosol" id="S1602" name="adenosyl-cobyrinate_a,c-diamide"/>
			<species boundaryCondition="false" compartment="Cytosol" id="S1603" name="adenosyl-cobinamide_phosphate"/>
			<species boundaryCondition="false" compartment="Cytosol" id="S1604" name="adenosylcobinamide-GDP"/>
			<species boundaryCondition="false" compartment="Cytosol" id="S1605" name="alpha-ribazole"/>
			<species boundaryCondition="false" compartment="Cytosol" id="S1606" name="hydrogenobyrinate"/>
			<species boundaryCondition="false" compartment="Cytosol" id="S1607" name="hydrogenobyrinate_a,c-diamide"/>
			<species boundaryCondition="false" compartment="Cytosol" id="S1608" name="thiamin"/>
			<species boundaryCondition="false" compartment="Cytosol" id="S1609" name="4-methyl-5-(beta-hydroxyethyl)thiazole"/>
			<species boundaryCondition="false" compartment="Cytosol" id="S1610" name="(2S)-2-amino-3-oxo-4-phosphonooxybutanoate"/>
			<species boundaryCondition="false" compartment="Cytosol" id="S1611" name="pyridoxamine_5'-phosphate"/>
			<species boundaryCondition="false" compartment="Cytosol" id="S1612" name="pyridoxine-5'-phosphate"/>
			<species boundaryCondition="false" compartment="Cytosol" id="S1613" name="3-amino-1-hydroxyacetone-1-phosphate"/>
			<species boundaryCondition="false" compartment="Cytosol" id="S1614" name="pyridoxine"/>
			<species boundaryCondition="false" compartment="Cytosol" id="S1615" name="2-methyl-6-phytyl-1,4-benzoquinol"/>
			<species boundaryCondition="false" compartment="Cytosol" id="S1616" name="2,3-dimethyl-6-phytyl-1,4-benzoquinol"/>
			<species boundaryCondition="true" compartment="Extra_organism" id="S1617" name="(R)-3-hydroxybutanoate_ex_b"/>
			<species boundaryCondition="true" compartment="Extra_organism" id="S1618" name="(R)-lactate_ex_b"/>
			<species boundaryCondition="true" compartment="Extra_organism" id="S1619" name="(S)-lactate_ex_b"/>
			<species boundaryCondition="true" compartment="Extra_organism" id="S1620" name="2-oxoglutarate_ex_b"/>
			<species boundaryCondition="true" compartment="Extra_organism" id="S1621" name="4-aminobenzoate_ex_b"/>
			<species boundaryCondition="true" compartment="Extra_organism" id="S1622" name="4-methylphenol_b"/>
			<species boundaryCondition="true" compartment="Extra_organism" id="S1623" name="5-deoxy-D-ribose_b"/>
			<species boundaryCondition="true" compartment="Extra_organism" id="S1624" name="CO2_ex_b"/>
			<species boundaryCondition="true" compartment="Extra_organism" id="S1625" name="Co2+_ex_b"/>
			<species boundaryCondition="true" compartment="Extra_organism" id="S1626" name="D-ribitol_ex_b"/>
			<species boundaryCondition="true" compartment="Extra_organism" id="S1627" name="D-xylitol_ex_b"/>
			<species boundaryCondition="true" compartment="Extra_organism" id="S1628" name="Fe2+_ex_b"/>
			<species boundaryCondition="true" compartment="Extra_organism" id="S1629" name="H2O_ex_b"/>
			<species boundaryCondition="true" compartment="Extra_organism" id="S1630" name="L-alanine_ex_b"/>
			<species boundaryCondition="true" compartment="Extra_organism" id="S1631" name="L-aspartate_ex_b"/>
			<species boundaryCondition="true" compartment="Extra_organism" id="S1632" name="L-glutamate_ex_b"/>
			<species boundaryCondition="true" compartment="Extra_organism" id="S1633" name="L-glutamine_ex_b"/>
			<species boundaryCondition="true" compartment="Extra_organism" id="S1634" name="Mg2+_ex_b"/>
			<species boundaryCondition="true" compartment="Extra_organism" id="S1635" name="N2_ex_b"/>
			<species boundaryCondition="true" compartment="Extra_organism" id="S1636" name="PHB_ex_b"/>
			<species boundaryCondition="true" compartment="Extra_organism" id="S1637" name="UNKNOWN_b"/>
			<species boundaryCondition="true" compartment="Extra_organism" id="S1638" name="acetate_ex_b"/>
			<species boundaryCondition="true" compartment="Extra_organism" id="S1639" name="adenine_ex_b"/>
			<species boundaryCondition="true" compartment="Extra_organism" id="S1640" name="alpha-D-glucose_ex_b"/>
			<species boundaryCondition="true" compartment="Extra_organism" id="S1641" name="alpha-D-xylopyranose_ex_b"/>
			<species boundaryCondition="true" compartment="Extra_organism" id="S1642" name="alpha-L-rhamnose_ex_b"/>
			<species boundaryCondition="true" compartment="Extra_organism" id="S1643" name="alpha-maltose_ex_b"/>
			<species boundaryCondition="true" compartment="Extra_organism" id="S1644" name="ammonia_ex_b"/>
			<species boundaryCondition="true" compartment="Extra_organism" id="S1645" name="beta-D-fructofuranose_ex_b"/>
			<species boundaryCondition="true" compartment="Extra_organism" id="S1646" name="beta-D-glucose_ex_b"/>
			<species boundaryCondition="true" compartment="Extra_organism" id="S1647" name="beta-D-ribofuranose_ex_b"/>
			<species boundaryCondition="true" compartment="Extra_organism" id="S1648" name="biotin_ex_b"/>
			<species boundaryCondition="true" compartment="Extra_organism" id="S1649" name="citrate_ex_b"/>
			<species boundaryCondition="true" compartment="Extra_organism" id="S1650" name="cytosine_ex_b"/>
			<species boundaryCondition="true" compartment="Extra_organism" id="S1651" name="dimethyl_sulfide_ex_b"/>
			<species boundaryCondition="true" compartment="Extra_organism" id="S1652" name="dimethyl_sulfoxide_ex_b"/>
			<species boundaryCondition="true" compartment="Extra_organism" id="S1653" name="dimethylsulfoniopropionate_ex_b"/>
			<species boundaryCondition="true" compartment="Extra_organism" id="S1654" name="ethanol_ex_b"/>
			<species boundaryCondition="true" compartment="Extra_organism" id="S1655" name="fumarate_ex_b"/>
			<species boundaryCondition="true" compartment="Extra_organism" id="S1656" name="glucuronamide_ex_b"/>
			<species boundaryCondition="true" compartment="Extra_organism" id="S1657" name="glycerol_ex_b"/>
			<species boundaryCondition="true" compartment="Extra_organism" id="S1658" name="glycolaldehyde_b"/>
			<species boundaryCondition="true" compartment="Extra_organism" id="S1659" name="glycolate_ex_b"/>
			<species boundaryCondition="true" compartment="Extra_organism" id="S1660" name="glyoxylate_ex_b"/>
			<species boundaryCondition="true" compartment="Extra_organism" id="S1661" name="guanosine_ex_b"/>
			<species boundaryCondition="true" compartment="Extra_organism" id="S1662" name="inosine_ex_b"/>
			<species boundaryCondition="true" compartment="Extra_organism" id="S1663" name="methanethiol_ex_b"/>
			<species boundaryCondition="true" compartment="Extra_organism" id="S1664" name="myo-inositol_ex_b"/>
			<species boundaryCondition="true" compartment="Extra_organism" id="S1665" name="nicotinate_ex_b"/>
			<species boundaryCondition="true" compartment="Extra_organism" id="S1666" name="nitrate_ex_b"/>
			<species boundaryCondition="true" compartment="Extra_organism" id="S1667" name="oxygen_alpha-ribazole_b"/>
			<species boundaryCondition="true" compartment="Extra_organism" id="S1668" name="oxygen_ex_b"/>
			<species boundaryCondition="true" compartment="Extra_organism" id="S1669" name="parabanate_ex_b"/>
			<species boundaryCondition="true" compartment="Extra_organism" id="S1670" name="phosphate_ex_b"/>
			<species boundaryCondition="true" compartment="Extra_organism" id="S1671" name="photons_b"/>
			<species boundaryCondition="true" compartment="Extra_organism" id="S1672" name="propionate_ex_b"/>
			<species boundaryCondition="true" compartment="Extra_organism" id="S1673" name="H+_b"/>
			<species boundaryCondition="true" compartment="Extra_organism" id="S1674" name="pyruvate_ex_b"/>
			<species boundaryCondition="true" compartment="Extra_organism" id="S1675" name="succinate_ex_b"/>
			<species boundaryCondition="true" compartment="Extra_organism" id="S1676" name="sulfate_ex_b"/>
			<species boundaryCondition="true" compartment="Extra_organism" id="S1677" name="uracil_ex_b"/>
			<species boundaryCondition="true" compartment="Extra_organism" id="S1678" name="urate_b"/>
			<species boundaryCondition="true" compartment="Extra_organism" id="S1679" name="urea_ex_b"/>
			<species boundaryCondition="true" compartment="Extra_organism" id="S1680" name="xanthine_ex_b"/>
		</listOfSpecies>
		<listOfReactions>
			<reaction id="R0" name="(R)-3-hydroxybutanoate_Na+_symport" reversible="false">
				<listOfReactants>
					<speciesReference species="S0" stoichiometry="1.0"/>
					<speciesReference species="S1" stoichiometry="1.0"/>
				</listOfReactants>
				<listOfProducts>
					<speciesReference species="S2" stoichiometry="1.0"/>
					<speciesReference species="S3" stoichiometry="1.0"/>
				</listOfProducts>
				<kineticLaw>
					<math xmlns="http://www.w3.org/1998/Math/MathML"/>
					<listOfParameters>
						<parameter id="LOWER_BOUND" value="0.0"/>
						<parameter id="OBJECTIVE_COEFFICIENT" value="0.0"/>
					</listOfParameters>
				</kineticLaw>
			</reaction>
			<reaction id="R1" name="(R)-lactate_Na+_symport" reversible="false">
				<listOfReactants>
					<speciesReference species="S4" stoichiometry="1.0"/>
					<speciesReference species="S1" stoichiometry="1.0"/>
				</listOfReactants>
				<listOfProducts>
					<speciesReference species="S2" stoichiometry="1.0"/>
					<speciesReference species="S5" stoichiometry="1.0"/>
				</listOfProducts>
				<kineticLaw>
					<math xmlns="http://www.w3.org/1998/Math/MathML"/>
					<listOfParameters>
						<parameter id="LOWER_BOUND" value="0.0"/>
						<parameter id="OBJECTIVE_COEFFICIENT" value="0.0"/>
					</listOfParameters>
				</kineticLaw>
			</reaction>
			<reaction id="R2" name="(S)-lactate_Na+_symport" reversible="false">
				<listOfReactants>
					<speciesReference species="S6" stoichiometry="1.0"/>
					<speciesReference species="S1" stoichiometry="1.0"/>
				</listOfReactants>
				<listOfProducts>
					<speciesReference species="S2" stoichiometry="1.0"/>
					<speciesReference species="S7" stoichiometry="1.0"/>
				</listOfProducts>
				<kineticLaw>
					<math xmlns="http://www.w3.org/1998/Math/MathML"/>
					<listOfParameters>
						<parameter id="LOWER_BOUND" value="0.0"/>
						<parameter id="OBJECTIVE_COEFFICIENT" value="0.0"/>
					</listOfParameters>
				</kineticLaw>
			</reaction>
			<reaction id="R3" name="-boundary-(R)-3-hydroxybutanoate_flux" reversible="true">
				<listOfReactants>
					<speciesReference species="S1617" stoichiometry="1.0"/>
				</listOfReactants>
				<listOfProducts>
					<speciesReference species="S0" stoichiometry="1.0"/>
				</listOfProducts>
				<kineticLaw>
					<math xmlns="http://www.w3.org/1998/Math/MathML"/>
					<listOfParameters>
						<parameter id="UPPER_BOUND" value="0.0"/>
						<parameter id="OBJECTIVE_COEFFICIENT" value="0.0"/>
					</listOfParameters>
				</kineticLaw>
			</reaction>
			<reaction id="R4" name="-boundary-(R)-lactate_flux" reversible="true">
				<listOfReactants>
					<speciesReference species="S1618" stoichiometry="1.0"/>
				</listOfReactants>
				<listOfProducts>
					<speciesReference species="S4" stoichiometry="1.0"/>
				</listOfProducts>
				<kineticLaw>
					<math xmlns="http://www.w3.org/1998/Math/MathML"/>
					<listOfParameters>
						<parameter id="UPPER_BOUND" value="0.0"/>
						<parameter id="OBJECTIVE_COEFFICIENT" value="0.0"/>
					</listOfParameters>
				</kineticLaw>
			</reaction>
			<reaction id="R5" name="-boundary-(R)-lactate_trans" reversible="true">
				<listOfReactants>
					<speciesReference species="S4" stoichiometry="1.0"/>
				</listOfReactants>
				<listOfProducts>
					<speciesReference species="S5" stoichiometry="1.0"/>
				</listOfProducts>
				<kineticLaw>
					<math xmlns="http://www.w3.org/1998/Math/MathML"/>
					<listOfParameters>
						<parameter id="UPPER_BOUND" value="0.0"/>
						<parameter id="OBJECTIVE_COEFFICIENT" value="0.0"/>
					</listOfParameters>
				</kineticLaw>
			</reaction>
			<reaction id="R6" name="-boundary-(S)-lactate_flux" reversible="true">
				<listOfReactants>
					<speciesReference species="S1619" stoichiometry="1.0"/>
				</listOfReactants>
				<listOfProducts>
					<speciesReference species="S6" stoichiometry="1.0"/>
				</listOfProducts>
				<kineticLaw>
					<math xmlns="http://www.w3.org/1998/Math/MathML"/>
					<listOfParameters>
						<parameter id="UPPER_BOUND" value="0.0"/>
						<parameter id="OBJECTIVE_COEFFICIENT" value="0.0"/>
					</listOfParameters>
				</kineticLaw>
			</reaction>
			<reaction id="R7" name="-boundary-(S)-lactate_trans" reversible="true">
				<listOfReactants>
					<speciesReference species="S6" stoichiometry="1.0"/>
				</listOfReactants>
				<listOfProducts>
					<speciesReference species="S7" stoichiometry="1.0"/>
				</listOfProducts>
				<kineticLaw>
					<math xmlns="http://www.w3.org/1998/Math/MathML"/>
					<listOfParameters>
						<parameter id="UPPER_BOUND" value="0.0"/>
						<parameter id="OBJECTIVE_COEFFICIENT" value="0.0"/>
					</listOfParameters>
				</kineticLaw>
			</reaction>
			<reaction id="R8" name="-boundary-2-oxoglutarate_flux" reversible="true">
				<listOfReactants>
					<speciesReference species="S1620" stoichiometry="1.0"/>
				</listOfReactants>
				<listOfProducts>
					<speciesReference species="S8" stoichiometry="1.0"/>
				</listOfProducts>
				<kineticLaw>
					<math xmlns="http://www.w3.org/1998/Math/MathML"/>
					<listOfParameters>
						<parameter id="UPPER_BOUND" value="0.0"/>
						<parameter id="OBJECTIVE_COEFFICIENT" value="0.0"/>
					</listOfParameters>
				</kineticLaw>
			</reaction>
			<reaction id="R9" name="-boundary-4-aminobenzoate_flux" reversible="true">
				<listOfReactants>
					<speciesReference species="S1621" stoichiometry="1.0"/>
				</listOfReactants>
				<listOfProducts>
					<speciesReference species="S9" stoichiometry="1.0"/>
				</listOfProducts>
				<kineticLaw>
					<math xmlns="http://www.w3.org/1998/Math/MathML"/>
					<listOfParameters>
						<parameter id="OBJECTIVE_COEFFICIENT" value="0.0"/>
					</listOfParameters>
				</kineticLaw>
			</reaction>
			<reaction id="R10" name="-boundary-4-aminobenzoate_trans" reversible="false">
				<listOfReactants>
					<speciesReference species="S9" stoichiometry="1.0"/>
				</listOfReactants>
				<listOfProducts>
					<speciesReference species="S10" stoichiometry="1.0"/>
				</listOfProducts>
				<kineticLaw>
					<math xmlns="http://www.w3.org/1998/Math/MathML"/>
					<listOfParameters>
						<parameter id="LOWER_BOUND" value="0.0"/>
						<parameter id="OBJECTIVE_COEFFICIENT" value="0.0"/>
					</listOfParameters>
				</kineticLaw>
			</reaction>
			<reaction id="R11" name="-boundary-4-methylphenol_flux" reversible="false">
				<listOfReactants>
					<speciesReference species="S11" stoichiometry="1.0"/>
				</listOfReactants>
				<listOfProducts>
					<speciesReference species="S1622" stoichiometry="1.0"/>
				</listOfProducts>
				<kineticLaw>
					<math xmlns="http://www.w3.org/1998/Math/MathML"/>
					<listOfParameters>
						<parameter id="LOWER_BOUND" value="0.0"/>
						<parameter id="OBJECTIVE_COEFFICIENT" value="0.0"/>
					</listOfParameters>
				</kineticLaw>
			</reaction>
			<reaction id="R12" name="-boundary-5-deoxy-D-ribose_flux" reversible="false">
				<listOfReactants>
					<speciesReference species="S12" stoichiometry="1.0"/>
				</listOfReactants>
				<listOfProducts>
					<speciesReference species="S1623" stoichiometry="1.0"/>
				</listOfProducts>
				<kineticLaw>
					<math xmlns="http://www.w3.org/1998/Math/MathML"/>
					<listOfParameters>
						<parameter id="LOWER_BOUND" value="0.0"/>
						<parameter id="OBJECTIVE_COEFFICIENT" value="0.0"/>
					</listOfParameters>
				</kineticLaw>
			</reaction>
			<reaction id="R13" name="-boundary-Biomass_flux" reversible="false">
				<listOfReactants>
					<speciesReference species="S13" stoichiometry="53.95"/>
					<speciesReference species="S14" stoichiometry="53.95"/>
					<speciesReference species="S15" stoichiometry="1.0"/>
				</listOfReactants>
				<listOfProducts>
					<speciesReference species="S16" stoichiometry="53.95"/>
					<speciesReference species="S17" stoichiometry="53.95"/>
					<speciesReference species="S18" stoichiometry="53.95"/>
				</listOfProducts>
				<kineticLaw>
					<math xmlns="http://www.w3.org/1998/Math/MathML"/>
					<listOfParameters>
						<parameter id="LOWER_BOUND" value="0.0"/>
						<parameter id="UPPER_BOUND" value="999.0"/>
						<parameter id="OBJECTIVE_COEFFICIENT" value="1.0"/>
					</listOfParameters>
				</kineticLaw>
			</reaction>
			<reaction id="R14" name="-boundary-CO2_flux" reversible="true">
				<listOfReactants>
					<speciesReference species="S1624" stoichiometry="1.0"/>
				</listOfReactants>
				<listOfProducts>
					<speciesReference species="S19" stoichiometry="1.0"/>
				</listOfProducts>
				<kineticLaw>
					<math xmlns="http://www.w3.org/1998/Math/MathML"/>
					<listOfParameters>
						<parameter id="OBJECTIVE_COEFFICIENT" value="0.0"/>
					</listOfParameters>
				</kineticLaw>
			</reaction>
			<reaction id="R15" name="-boundary-CO2_trans" reversible="true">
				<listOfReactants>
					<speciesReference species="S19" stoichiometry="1.0"/>
				</listOfReactants>
				<listOfProducts>
					<speciesReference species="S20" stoichiometry="1.0"/>
				</listOfProducts>
				<kineticLaw>
					<math xmlns="http://www.w3.org/1998/Math/MathML"/>
					<listOfParameters>
						<parameter id="OBJECTIVE_COEFFICIENT" value="0.0"/>
					</listOfParameters>
				</kineticLaw>
			</reaction>
			<reaction id="R16" name="-boundary-Co2+_flux" reversible="true">
				<listOfReactants>
					<speciesReference species="S1625" stoichiometry="1.0"/>
				</listOfReactants>
				<listOfProducts>
					<speciesReference species="S21" stoichiometry="1.0"/>
				</listOfProducts>
				<kineticLaw>
					<math xmlns="http://www.w3.org/1998/Math/MathML"/>
					<listOfParameters>
						<parameter id="OBJECTIVE_COEFFICIENT" value="0.0"/>
					</listOfParameters>
				</kineticLaw>
			</reaction>
			<reaction id="R17" name="-boundary-Co2+_trans" reversible="false">
				<listOfReactants>
					<speciesReference species="S21" stoichiometry="1.0"/>
				</listOfReactants>
				<listOfProducts>
					<speciesReference species="S22" stoichiometry="1.0"/>
				</listOfProducts>
				<kineticLaw>
					<math xmlns="http://www.w3.org/1998/Math/MathML"/>
					<listOfParameters>
						<parameter id="LOWER_BOUND" value="0.0"/>
						<parameter id="OBJECTIVE_COEFFICIENT" value="0.0"/>
					</listOfParameters>
				</kineticLaw>
			</reaction>
			<reaction id="R18" name="-boundary-D-ribitol_flux" reversible="true">
				<listOfReactants>
					<speciesReference species="S1626" stoichiometry="1.0"/>
				</listOfReactants>
				<listOfProducts>
					<speciesReference species="S23" stoichiometry="1.0"/>
				</listOfProducts>
				<kineticLaw>
					<math xmlns="http://www.w3.org/1998/Math/MathML"/>
					<listOfParameters>
						<parameter id="UPPER_BOUND" value="0.0"/>
						<parameter id="OBJECTIVE_COEFFICIENT" value="0.0"/>
					</listOfParameters>
				</kineticLaw>
			</reaction>
			<reaction id="R19" name="-boundary-D-xylitol_flux" reversible="true">
				<listOfReactants>
					<speciesReference species="S1627" stoichiometry="1.0"/>
				</listOfReactants>
				<listOfProducts>
					<speciesReference species="S24" stoichiometry="1.0"/>
				</listOfProducts>
				<kineticLaw>
					<math xmlns="http://www.w3.org/1998/Math/MathML"/>
					<listOfParameters>
						<parameter id="UPPER_BOUND" value="0.0"/>
						<parameter id="OBJECTIVE_COEFFICIENT" value="0.0"/>
					</listOfParameters>
				</kineticLaw>
			</reaction>
			<reaction id="R20" name="-boundary-Fe2+_flux" reversible="true">
				<listOfReactants>
					<speciesReference species="S1628" stoichiometry="1.0"/>
				</listOfReactants>
				<listOfProducts>
					<speciesReference species="S25" stoichiometry="1.0"/>
				</listOfProducts>
				<kineticLaw>
					<math xmlns="http://www.w3.org/1998/Math/MathML"/>
					<listOfParameters>
						<parameter id="OBJECTIVE_COEFFICIENT" value="0.0"/>
					</listOfParameters>
				</kineticLaw>
			</reaction>
			<reaction id="R21" name="-boundary-Fe2+_trans" reversible="false">
				<listOfReactants>
					<speciesReference species="S25" stoichiometry="1.0"/>
				</listOfReactants>
				<listOfProducts>
					<speciesReference species="S26" stoichiometry="1.0"/>
				</listOfProducts>
				<kineticLaw>
					<math xmlns="http://www.w3.org/1998/Math/MathML"/>
					<listOfParameters>
						<parameter id="LOWER_BOUND" value="0.0"/>
						<parameter id="OBJECTIVE_COEFFICIENT" value="0.0"/>
					</listOfParameters>
				</kineticLaw>
			</reaction>
			<reaction id="R22" name="-boundary-H2O_flux" reversible="true">
				<listOfReactants>
					<speciesReference species="S1629" stoichiometry="1.0"/>
				</listOfReactants>
				<listOfProducts>
					<speciesReference species="S27" stoichiometry="1.0"/>
				</listOfProducts>
				<kineticLaw>
					<math xmlns="http://www.w3.org/1998/Math/MathML"/>
					<listOfParameters>
						<parameter id="OBJECTIVE_COEFFICIENT" value="0.0"/>
					</listOfParameters>
				</kineticLaw>
			</reaction>
			<reaction id="R23" name="-boundary-H2O_trans" reversible="true">
				<listOfReactants>
					<speciesReference species="S27" stoichiometry="1.0"/>
				</listOfReactants>
				<listOfProducts>
					<speciesReference species="S14" stoichiometry="1.0"/>
				</listOfProducts>
				<kineticLaw>
					<math xmlns="http://www.w3.org/1998/Math/MathML"/>
					<listOfParameters>
						<parameter id="OBJECTIVE_COEFFICIENT" value="0.0"/>
					</listOfParameters>
				</kineticLaw>
			</reaction>
			<reaction id="R24" name="-boundary-L-alanine_flux" reversible="true">
				<listOfReactants>
					<speciesReference species="S1630" stoichiometry="1.0"/>
				</listOfReactants>
				<listOfProducts>
					<speciesReference species="S28" stoichiometry="1.0"/>
				</listOfProducts>
				<kineticLaw>
					<math xmlns="http://www.w3.org/1998/Math/MathML"/>
					<listOfParameters>
						<parameter id="UPPER_BOUND" value="0.0"/>
						<parameter id="OBJECTIVE_COEFFICIENT" value="0.0"/>
					</listOfParameters>
				</kineticLaw>
			</reaction>
			<reaction id="R25" name="-boundary-L-aspartate_flux" reversible="true">
				<listOfReactants>
					<speciesReference species="S1631" stoichiometry="1.0"/>
				</listOfReactants>
				<listOfProducts>
					<speciesReference species="S29" stoichiometry="1.0"/>
				</listOfProducts>
				<kineticLaw>
					<math xmlns="http://www.w3.org/1998/Math/MathML"/>
					<listOfParameters>
						<parameter id="UPPER_BOUND" value="0.0"/>
						<parameter id="OBJECTIVE_COEFFICIENT" value="0.0"/>
					</listOfParameters>
				</kineticLaw>
			</reaction>
			<reaction id="R26" name="-boundary-L-glutamate_flux" reversible="true">
				<listOfReactants>
					<speciesReference species="S1632" stoichiometry="1.0"/>
				</listOfReactants>
				<listOfProducts>
					<speciesReference species="S30" stoichiometry="1.0"/>
				</listOfProducts>
				<kineticLaw>
					<math xmlns="http://www.w3.org/1998/Math/MathML"/>
					<listOfParameters>
						<parameter id="UPPER_BOUND" value="0.0"/>
						<parameter id="OBJECTIVE_COEFFICIENT" value="0.0"/>
					</listOfParameters>
				</kineticLaw>
			</reaction>
			<reaction id="R27" name="-boundary-L-glutamine_flux" reversible="true">
				<listOfReactants>
					<speciesReference species="S1633" stoichiometry="1.0"/>
				</listOfReactants>
				<listOfProducts>
					<speciesReference species="S31" stoichiometry="1.0"/>
				</listOfProducts>
				<kineticLaw>
					<math xmlns="http://www.w3.org/1998/Math/MathML"/>
					<listOfParameters>
						<parameter id="UPPER_BOUND" value="0.0"/>
						<parameter id="OBJECTIVE_COEFFICIENT" value="0.0"/>
					</listOfParameters>
				</kineticLaw>
			</reaction>
			<reaction id="R28" name="-boundary-L-glutamine_trans" reversible="true">
				<listOfReactants>
					<speciesReference species="S31" stoichiometry="1.0"/>
				</listOfReactants>
				<listOfProducts>
					<speciesReference species="S32" stoichiometry="1.0"/>
				</listOfProducts>
				<kineticLaw>
					<math xmlns="http://www.w3.org/1998/Math/MathML"/>
					<listOfParameters>
						<parameter id="UPPER_BOUND" value="0.0"/>
						<parameter id="OBJECTIVE_COEFFICIENT" value="0.0"/>
					</listOfParameters>
				</kineticLaw>
			</reaction>
			<reaction id="R29" name="-boundary-Mg2+_flux" reversible="true">
				<listOfReactants>
					<speciesReference species="S1634" stoichiometry="1.0"/>
				</listOfReactants>
				<listOfProducts>
					<speciesReference species="S33" stoichiometry="1.0"/>
				</listOfProducts>
				<kineticLaw>
					<math xmlns="http://www.w3.org/1998/Math/MathML"/>
					<listOfParameters>
						<parameter id="OBJECTIVE_COEFFICIENT" value="0.0"/>
					</listOfParameters>
				</kineticLaw>
			</reaction>
			<reaction id="R30" name="-boundary-Mg2+_trans" reversible="false">
				<listOfReactants>
					<speciesReference species="S33" stoichiometry="1.0"/>
				</listOfReactants>
				<listOfProducts>
					<speciesReference species="S34" stoichiometry="1.0"/>
				</listOfProducts>
				<kineticLaw>
					<math xmlns="http://www.w3.org/1998/Math/MathML"/>
					<listOfParameters>
						<parameter id="LOWER_BOUND" value="0.0"/>
						<parameter id="OBJECTIVE_COEFFICIENT" value="0.0"/>
					</listOfParameters>
				</kineticLaw>
			</reaction>
			<reaction id="R31" name="-boundary-N2_flux" reversible="true">
				<listOfReactants>
					<speciesReference species="S1635" stoichiometry="1.0"/>
				</listOfReactants>
				<listOfProducts>
					<speciesReference species="S35" stoichiometry="1.0"/>
				</listOfProducts>
				<kineticLaw>
					<math xmlns="http://www.w3.org/1998/Math/MathML"/>
					<listOfParameters>
						<parameter id="OBJECTIVE_COEFFICIENT" value="0.0"/>
					</listOfParameters>
				</kineticLaw>
			</reaction>
			<reaction id="R32" name="-boundary-N2_trans" reversible="true">
				<listOfReactants>
					<speciesReference species="S35" stoichiometry="1.0"/>
				</listOfReactants>
				<listOfProducts>
					<speciesReference species="S36" stoichiometry="1.0"/>
				</listOfProducts>
				<kineticLaw>
					<math xmlns="http://www.w3.org/1998/Math/MathML"/>
					<listOfParameters>
						<parameter id="UPPER_BOUND" value="0.0"/>
						<parameter id="OBJECTIVE_COEFFICIENT" value="0.0"/>
					</listOfParameters>
				</kineticLaw>
			</reaction>
			<reaction id="R33" name="-boundary-PHB_flux" reversible="true">
				<listOfReactants>
					<speciesReference species="S1636" stoichiometry="1.0"/>
				</listOfReactants>
				<listOfProducts>
					<speciesReference species="S37" stoichiometry="1.0"/>
				</listOfProducts>
				<kineticLaw>
					<math xmlns="http://www.w3.org/1998/Math/MathML"/>
					<listOfParameters>
						<parameter id="UPPER_BOUND" value="0.0"/>
						<parameter id="OBJECTIVE_COEFFICIENT" value="0.0"/>
					</listOfParameters>
				</kineticLaw>
			</reaction>
			<reaction id="R34" name="-boundary-PHB_trans" reversible="true">
				<listOfReactants>
					<speciesReference species="S37" stoichiometry="1.0"/>
				</listOfReactants>
				<listOfProducts>
					<speciesReference species="S38" stoichiometry="1.0"/>
				</listOfProducts>
				<kineticLaw>
					<math xmlns="http://www.w3.org/1998/Math/MathML"/>
					<listOfParameters>
						<parameter id="UPPER_BOUND" value="0.0"/>
						<parameter id="OBJECTIVE_COEFFICIENT" value="0.0"/>
					</listOfParameters>
				</kineticLaw>
			</reaction>
			<reaction id="R35" name="-boundary-UNKNOWN_flux" reversible="false">
				<listOfReactants>
					<speciesReference species="S39" stoichiometry="1.0"/>
				</listOfReactants>
				<listOfProducts>
					<speciesReference species="S1637" stoichiometry="1.0"/>
				</listOfProducts>
				<kineticLaw>
					<math xmlns="http://www.w3.org/1998/Math/MathML"/>
					<listOfParameters>
						<parameter id="LOWER_BOUND" value="0.0"/>
						<parameter id="OBJECTIVE_COEFFICIENT" value="0.0"/>
					</listOfParameters>
				</kineticLaw>
			</reaction>
			<reaction id="R36" name="-boundary-acetate_flux" reversible="true">
				<listOfReactants>
					<speciesReference species="S1638" stoichiometry="1.0"/>
				</listOfReactants>
				<listOfProducts>
					<speciesReference species="S40" stoichiometry="1.0"/>
				</listOfProducts>
				<kineticLaw>
					<math xmlns="http://www.w3.org/1998/Math/MathML"/>
					<listOfParameters>
						<parameter id="UPPER_BOUND" value="0.0"/>
						<parameter id="OBJECTIVE_COEFFICIENT" value="0.0"/>
					</listOfParameters>
				</kineticLaw>
			</reaction>
			<reaction id="R37" name="-boundary-acetate_trans" reversible="true">
				<listOfReactants>
					<speciesReference species="S40" stoichiometry="1.0"/>
				</listOfReactants>
				<listOfProducts>
					<speciesReference species="S41" stoichiometry="1.0"/>
				</listOfProducts>
				<kineticLaw>
					<math xmlns="http://www.w3.org/1998/Math/MathML"/>
					<listOfParameters>
						<parameter id="UPPER_BOUND" value="0.0"/>
						<parameter id="OBJECTIVE_COEFFICIENT" value="0.0"/>
					</listOfParameters>
				</kineticLaw>
			</reaction>
			<reaction id="R38" name="-boundary-adenine_flux" reversible="true">
				<listOfReactants>
					<speciesReference species="S1639" stoichiometry="1.0"/>
				</listOfReactants>
				<listOfProducts>
					<speciesReference species="S42" stoichiometry="1.0"/>
				</listOfProducts>
				<kineticLaw>
					<math xmlns="http://www.w3.org/1998/Math/MathML"/>
					<listOfParameters>
						<parameter id="UPPER_BOUND" value="0.0"/>
						<parameter id="OBJECTIVE_COEFFICIENT" value="0.0"/>
					</listOfParameters>
				</kineticLaw>
			</reaction>
			<reaction id="R39" name="-boundary-alpha-D-glucose_flux" reversible="true">
				<listOfReactants>
					<speciesReference species="S1640" stoichiometry="1.0"/>
				</listOfReactants>
				<listOfProducts>
					<speciesReference species="S43" stoichiometry="1.0"/>
				</listOfProducts>
				<kineticLaw>
					<math xmlns="http://www.w3.org/1998/Math/MathML"/>
					<listOfParameters>
						<parameter id="UPPER_BOUND" value="2.0"/>
						<parameter id="OBJECTIVE_COEFFICIENT" value="0.0"/>
					</listOfParameters>
				</kineticLaw>
			</reaction>
			<reaction id="R40" name="-boundary-alpha-D-xylopyranose_flux" reversible="true">
				<listOfReactants>
					<speciesReference species="S1641" stoichiometry="1.0"/>
				</listOfReactants>
				<listOfProducts>
					<speciesReference species="S44" stoichiometry="1.0"/>
				</listOfProducts>
				<kineticLaw>
					<math xmlns="http://www.w3.org/1998/Math/MathML"/>
					<listOfParameters>
						<parameter id="UPPER_BOUND" value="0.0"/>
						<parameter id="OBJECTIVE_COEFFICIENT" value="0.0"/>
					</listOfParameters>
				</kineticLaw>
			</reaction>
			<reaction id="R41" name="-boundary-alpha-L-rhamnose_flux" reversible="true">
				<listOfReactants>
					<speciesReference species="S1642" stoichiometry="1.0"/>
				</listOfReactants>
				<listOfProducts>
					<speciesReference species="S45" stoichiometry="1.0"/>
				</listOfProducts>
				<kineticLaw>
					<math xmlns="http://www.w3.org/1998/Math/MathML"/>
					<listOfParameters>
						<parameter id="UPPER_BOUND" value="0.0"/>
						<parameter id="OBJECTIVE_COEFFICIENT" value="0.0"/>
					</listOfParameters>
				</kineticLaw>
			</reaction>
			<reaction id="R42" name="-boundary-alpha-maltose_flux" reversible="true">
				<listOfReactants>
					<speciesReference species="S1643" stoichiometry="1.0"/>
				</listOfReactants>
				<listOfProducts>
					<speciesReference species="S46" stoichiometry="1.0"/>
				</listOfProducts>
				<kineticLaw>
					<math xmlns="http://www.w3.org/1998/Math/MathML"/>
					<listOfParameters>
						<parameter id="UPPER_BOUND" value="0.0"/>
						<parameter id="OBJECTIVE_COEFFICIENT" value="0.0"/>
					</listOfParameters>
				</kineticLaw>
			</reaction>
			<reaction id="R43" name="-boundary-ammonia_flux" reversible="true">
				<listOfReactants>
					<speciesReference species="S1644" stoichiometry="1.0"/>
				</listOfReactants>
				<listOfProducts>
					<speciesReference species="S47" stoichiometry="1.0"/>
				</listOfProducts>
				<kineticLaw>
					<math xmlns="http://www.w3.org/1998/Math/MathML"/>
					<listOfParameters>
						<parameter id="OBJECTIVE_COEFFICIENT" value="0.0"/>
					</listOfParameters>
				</kineticLaw>
			</reaction>
			<reaction id="R44" name="-boundary-beta-D-fructofuranose_flux" reversible="true">
				<listOfReactants>
					<speciesReference species="S1645" stoichiometry="1.0"/>
				</listOfReactants>
				<listOfProducts>
					<speciesReference species="S48" stoichiometry="1.0"/>
				</listOfProducts>
				<kineticLaw>
					<math xmlns="http://www.w3.org/1998/Math/MathML"/>
					<listOfParameters>
						<parameter id="UPPER_BOUND" value="0.0"/>
						<parameter id="OBJECTIVE_COEFFICIENT" value="0.0"/>
					</listOfParameters>
				</kineticLaw>
			</reaction>
			<reaction id="R45" name="-boundary-beta-D-glucose_flux" reversible="true">
				<listOfReactants>
					<speciesReference species="S1646" stoichiometry="1.0"/>
				</listOfReactants>
				<listOfProducts>
					<speciesReference species="S49" stoichiometry="1.0"/>
				</listOfProducts>
				<kineticLaw>
					<math xmlns="http://www.w3.org/1998/Math/MathML"/>
					<listOfParameters>
						<parameter id="UPPER_BOUND" value="0.0"/>
						<parameter id="OBJECTIVE_COEFFICIENT" value="0.0"/>
					</listOfParameters>
				</kineticLaw>
			</reaction>
			<reaction id="R46" name="-boundary-beta-D-ribofuranose_flux" reversible="true">
				<listOfReactants>
					<speciesReference species="S1647" stoichiometry="1.0"/>
				</listOfReactants>
				<listOfProducts>
					<speciesReference species="S50" stoichiometry="1.0"/>
				</listOfProducts>
				<kineticLaw>
					<math xmlns="http://www.w3.org/1998/Math/MathML"/>
					<listOfParameters>
						<parameter id="UPPER_BOUND" value="0.0"/>
						<parameter id="OBJECTIVE_COEFFICIENT" value="0.0"/>
					</listOfParameters>
				</kineticLaw>
			</reaction>
			<reaction id="R47" name="-boundary-biotin_flux" reversible="true">
				<listOfReactants>
					<speciesReference species="S1648" stoichiometry="1.0"/>
				</listOfReactants>
				<listOfProducts>
					<speciesReference species="S51" stoichiometry="1.0"/>
				</listOfProducts>
				<kineticLaw>
					<math xmlns="http://www.w3.org/1998/Math/MathML"/>
					<listOfParameters>
						<parameter id="OBJECTIVE_COEFFICIENT" value="0.0"/>
					</listOfParameters>
				</kineticLaw>
			</reaction>
			<reaction id="R48" name="-boundary-biotin_trans" reversible="false">
				<listOfReactants>
					<speciesReference species="S51" stoichiometry="1.0"/>
				</listOfReactants>
				<listOfProducts>
					<speciesReference species="S52" stoichiometry="1.0"/>
				</listOfProducts>
				<kineticLaw>
					<math xmlns="http://www.w3.org/1998/Math/MathML"/>
					<listOfParameters>
						<parameter id="LOWER_BOUND" value="0.0"/>
						<parameter id="OBJECTIVE_COEFFICIENT" value="0.0"/>
					</listOfParameters>
				</kineticLaw>
			</reaction>
			<reaction id="R49" name="-boundary-citrate_flux" reversible="true">
				<listOfReactants>
					<speciesReference species="S1649" stoichiometry="1.0"/>
				</listOfReactants>
				<listOfProducts>
					<speciesReference species="S53" stoichiometry="1.0"/>
				</listOfProducts>
				<kineticLaw>
					<math xmlns="http://www.w3.org/1998/Math/MathML"/>
					<listOfParameters>
						<parameter id="UPPER_BOUND" value="0.0"/>
						<parameter id="OBJECTIVE_COEFFICIENT" value="0.0"/>
					</listOfParameters>
				</kineticLaw>
			</reaction>
			<reaction id="R50" name="-boundary-cytosine_flux" reversible="true">
				<listOfReactants>
					<speciesReference species="S1650" stoichiometry="1.0"/>
				</listOfReactants>
				<listOfProducts>
					<speciesReference species="S54" stoichiometry="1.0"/>
				</listOfProducts>
				<kineticLaw>
					<math xmlns="http://www.w3.org/1998/Math/MathML"/>
					<listOfParameters>
						<parameter id="UPPER_BOUND" value="0.0"/>
						<parameter id="OBJECTIVE_COEFFICIENT" value="0.0"/>
					</listOfParameters>
				</kineticLaw>
			</reaction>
			<reaction id="R51" name="-boundary-dimethyl_sulfide_flux" reversible="true">
				<listOfReactants>
					<speciesReference species="S1651" stoichiometry="1.0"/>
				</listOfReactants>
				<listOfProducts>
					<speciesReference species="S55" stoichiometry="1.0"/>
				</listOfProducts>
				<kineticLaw>
					<math xmlns="http://www.w3.org/1998/Math/MathML"/>
					<listOfParameters>
						<parameter id="OBJECTIVE_COEFFICIENT" value="0.0"/>
					</listOfParameters>
				</kineticLaw>
			</reaction>
			<reaction id="R52" name="-boundary-dimethyl_sulfide_trans" reversible="true">
				<listOfReactants>
					<speciesReference species="S55" stoichiometry="1.0"/>
				</listOfReactants>
				<listOfProducts>
					<speciesReference species="S56" stoichiometry="1.0"/>
				</listOfProducts>
				<kineticLaw>
					<math xmlns="http://www.w3.org/1998/Math/MathML"/>
					<listOfParameters>
						<parameter id="UPPER_BOUND" value="0.0"/>
						<parameter id="OBJECTIVE_COEFFICIENT" value="0.0"/>
					</listOfParameters>
				</kineticLaw>
			</reaction>
			<reaction id="R53" name="-boundary-dimethyl_sulfoxide_flux" reversible="true">
				<listOfReactants>
					<speciesReference species="S1652" stoichiometry="1.0"/>
				</listOfReactants>
				<listOfProducts>
					<speciesReference species="S57" stoichiometry="1.0"/>
				</listOfProducts>
				<kineticLaw>
					<math xmlns="http://www.w3.org/1998/Math/MathML"/>
					<listOfParameters>
						<parameter id="UPPER_BOUND" value="0.0"/>
						<parameter id="OBJECTIVE_COEFFICIENT" value="0.0"/>
					</listOfParameters>
				</kineticLaw>
			</reaction>
			<reaction id="R54" name="-boundary-dimethyl_sulfoxide_trans" reversible="true">
				<listOfReactants>
					<speciesReference species="S57" stoichiometry="1.0"/>
				</listOfReactants>
				<listOfProducts>
					<speciesReference species="S58" stoichiometry="1.0"/>
				</listOfProducts>
				<kineticLaw>
					<math xmlns="http://www.w3.org/1998/Math/MathML"/>
					<listOfParameters>
						<parameter id="OBJECTIVE_COEFFICIENT" value="0.0"/>
					</listOfParameters>
				</kineticLaw>
			</reaction>
			<reaction id="R55" name="-boundary-dimethylsulfoniopropionate_flux" reversible="true">
				<listOfReactants>
					<speciesReference species="S1653" stoichiometry="1.0"/>
				</listOfReactants>
				<listOfProducts>
					<speciesReference species="S59" stoichiometry="1.0"/>
				</listOfProducts>
				<kineticLaw>
					<math xmlns="http://www.w3.org/1998/Math/MathML"/>
					<listOfParameters>
						<parameter id="UPPER_BOUND" value="0.0"/>
						<parameter id="OBJECTIVE_COEFFICIENT" value="0.0"/>
					</listOfParameters>
				</kineticLaw>
			</reaction>
			<reaction id="R56" name="-boundary-ethanol_flux" reversible="true">
				<listOfReactants>
					<speciesReference species="S1654" stoichiometry="1.0"/>
				</listOfReactants>
				<listOfProducts>
					<speciesReference species="S60" stoichiometry="1.0"/>
				</listOfProducts>
				<kineticLaw>
					<math xmlns="http://www.w3.org/1998/Math/MathML"/>
					<listOfParameters>
						<parameter id="UPPER_BOUND" value="0.0"/>
						<parameter id="OBJECTIVE_COEFFICIENT" value="0.0"/>
					</listOfParameters>
				</kineticLaw>
			</reaction>
			<reaction id="R57" name="-boundary-fumarate_flux" reversible="true">
				<listOfReactants>
					<speciesReference species="S1655" stoichiometry="1.0"/>
				</listOfReactants>
				<listOfProducts>
					<speciesReference species="S61" stoichiometry="1.0"/>
				</listOfProducts>
				<kineticLaw>
					<math xmlns="http://www.w3.org/1998/Math/MathML"/>
					<listOfParameters>
						<parameter id="UPPER_BOUND" value="0.0"/>
						<parameter id="OBJECTIVE_COEFFICIENT" value="0.0"/>
					</listOfParameters>
				</kineticLaw>
			</reaction>
			<reaction id="R58" name="-boundary-glucuronamide_flux" reversible="true">
				<listOfReactants>
					<speciesReference species="S1656" stoichiometry="1.0"/>
				</listOfReactants>
				<listOfProducts>
					<speciesReference species="S62" stoichiometry="1.0"/>
				</listOfProducts>
				<kineticLaw>
					<math xmlns="http://www.w3.org/1998/Math/MathML"/>
					<listOfParameters>
						<parameter id="UPPER_BOUND" value="0.0"/>
						<parameter id="OBJECTIVE_COEFFICIENT" value="0.0"/>
					</listOfParameters>
				</kineticLaw>
			</reaction>
			<reaction id="R59" name="-boundary-glycerol_flux" reversible="true">
				<listOfReactants>
					<speciesReference species="S1657" stoichiometry="1.0"/>
				</listOfReactants>
				<listOfProducts>
					<speciesReference species="S63" stoichiometry="1.0"/>
				</listOfProducts>
				<kineticLaw>
					<math xmlns="http://www.w3.org/1998/Math/MathML"/>
					<listOfParameters>
						<parameter id="UPPER_BOUND" value="0.0"/>
						<parameter id="OBJECTIVE_COEFFICIENT" value="0.0"/>
					</listOfParameters>
				</kineticLaw>
			</reaction>
			<reaction id="R60" name="-boundary-glycolaldehyde_flux" reversible="false">
				<listOfReactants>
					<speciesReference species="S64" stoichiometry="1.0"/>
				</listOfReactants>
				<listOfProducts>
					<speciesReference species="S1658" stoichiometry="1.0"/>
				</listOfProducts>
				<kineticLaw>
					<math xmlns="http://www.w3.org/1998/Math/MathML"/>
					<listOfParameters>
						<parameter id="LOWER_BOUND" value="0.0"/>
						<parameter id="OBJECTIVE_COEFFICIENT" value="0.0"/>
					</listOfParameters>
				</kineticLaw>
			</reaction>
			<reaction id="R61" name="-boundary-glycolate_flux" reversible="true">
				<listOfReactants>
					<speciesReference species="S1659" stoichiometry="1.0"/>
				</listOfReactants>
				<listOfProducts>
					<speciesReference species="S65" stoichiometry="1.0"/>
				</listOfProducts>
				<kineticLaw>
					<math xmlns="http://www.w3.org/1998/Math/MathML"/>
					<listOfParameters>
						<parameter id="UPPER_BOUND" value="0.0"/>
						<parameter id="OBJECTIVE_COEFFICIENT" value="0.0"/>
					</listOfParameters>
				</kineticLaw>
			</reaction>
			<reaction id="R62" name="-boundary-glyoxylate_flux" reversible="true">
				<listOfReactants>
					<speciesReference species="S1660" stoichiometry="1.0"/>
				</listOfReactants>
				<listOfProducts>
					<speciesReference species="S66" stoichiometry="1.0"/>
				</listOfProducts>
				<kineticLaw>
					<math xmlns="http://www.w3.org/1998/Math/MathML"/>
					<listOfParameters>
						<parameter id="UPPER_BOUND" value="0.0"/>
						<parameter id="OBJECTIVE_COEFFICIENT" value="0.0"/>
					</listOfParameters>
				</kineticLaw>
			</reaction>
			<reaction id="R63" name="-boundary-guanosine_flux" reversible="true">
				<listOfReactants>
					<speciesReference species="S1661" stoichiometry="1.0"/>
				</listOfReactants>
				<listOfProducts>
					<speciesReference species="S67" stoichiometry="1.0"/>
				</listOfProducts>
				<kineticLaw>
					<math xmlns="http://www.w3.org/1998/Math/MathML"/>
					<listOfParameters>
						<parameter id="UPPER_BOUND" value="0.0"/>
						<parameter id="OBJECTIVE_COEFFICIENT" value="0.0"/>
					</listOfParameters>
				</kineticLaw>
			</reaction>
			<reaction id="R64" name="-boundary-inosine_flux" reversible="true">
				<listOfReactants>
					<speciesReference species="S1662" stoichiometry="1.0"/>
				</listOfReactants>
				<listOfProducts>
					<speciesReference species="S68" stoichiometry="1.0"/>
				</listOfProducts>
				<kineticLaw>
					<math xmlns="http://www.w3.org/1998/Math/MathML"/>
					<listOfParameters>
						<parameter id="UPPER_BOUND" value="0.0"/>
						<parameter id="OBJECTIVE_COEFFICIENT" value="0.0"/>
					</listOfParameters>
				</kineticLaw>
			</reaction>
			<reaction id="R65" name="-boundary-methanethiol_flux" reversible="true">
				<listOfReactants>
					<speciesReference species="S1663" stoichiometry="1.0"/>
				</listOfReactants>
				<listOfProducts>
					<speciesReference species="S69" stoichiometry="1.0"/>
				</listOfProducts>
				<kineticLaw>
					<math xmlns="http://www.w3.org/1998/Math/MathML"/>
					<listOfParameters>
						<parameter id="OBJECTIVE_COEFFICIENT" value="0.0"/>
					</listOfParameters>
				</kineticLaw>
			</reaction>
			<reaction id="R66" name="-boundary-methanethiol_trans" reversible="true">
				<listOfReactants>
					<speciesReference species="S69" stoichiometry="1.0"/>
				</listOfReactants>
				<listOfProducts>
					<speciesReference species="S70" stoichiometry="1.0"/>
				</listOfProducts>
				<kineticLaw>
					<math xmlns="http://www.w3.org/1998/Math/MathML"/>
					<listOfParameters>
						<parameter id="UPPER_BOUND" value="0.0"/>
						<parameter id="OBJECTIVE_COEFFICIENT" value="0.0"/>
					</listOfParameters>
				</kineticLaw>
			</reaction>
			<reaction id="R67" name="-boundary-myo-inositol_flux" reversible="true">
				<listOfReactants>
					<speciesReference species="S1664" stoichiometry="1.0"/>
				</listOfReactants>
				<listOfProducts>
					<speciesReference species="S71" stoichiometry="1.0"/>
				</listOfProducts>
				<kineticLaw>
					<math xmlns="http://www.w3.org/1998/Math/MathML"/>
					<listOfParameters>
						<parameter id="UPPER_BOUND" value="0.0"/>
						<parameter id="OBJECTIVE_COEFFICIENT" value="0.0"/>
					</listOfParameters>
				</kineticLaw>
			</reaction>
			<reaction id="R68" name="-boundary-nicotinate_flux" reversible="true">
				<listOfReactants>
					<speciesReference species="S1665" stoichiometry="1.0"/>
				</listOfReactants>
				<listOfProducts>
					<speciesReference species="S72" stoichiometry="1.0"/>
				</listOfProducts>
				<kineticLaw>
					<math xmlns="http://www.w3.org/1998/Math/MathML"/>
					<listOfParameters>
						<parameter id="OBJECTIVE_COEFFICIENT" value="0.0"/>
					</listOfParameters>
				</kineticLaw>
			</reaction>
			<reaction id="R69" name="-boundary-nicotinate_trans" reversible="false">
				<listOfReactants>
					<speciesReference species="S72" stoichiometry="1.0"/>
				</listOfReactants>
				<listOfProducts>
					<speciesReference species="S73" stoichiometry="1.0"/>
				</listOfProducts>
				<kineticLaw>
					<math xmlns="http://www.w3.org/1998/Math/MathML"/>
					<listOfParameters>
						<parameter id="LOWER_BOUND" value="0.0"/>
						<parameter id="OBJECTIVE_COEFFICIENT" value="0.0"/>
					</listOfParameters>
				</kineticLaw>
			</reaction>
			<reaction id="R70" name="-boundary-nitrate_flux" reversible="true">
				<listOfReactants>
					<speciesReference species="S1666" stoichiometry="1.0"/>
				</listOfReactants>
				<listOfProducts>
					<speciesReference species="S74" stoichiometry="1.0"/>
				</listOfProducts>
				<kineticLaw>
					<math xmlns="http://www.w3.org/1998/Math/MathML"/>
					<listOfParameters>
						<parameter id="UPPER_BOUND" value="0.0"/>
						<parameter id="OBJECTIVE_COEFFICIENT" value="0.0"/>
					</listOfParameters>
				</kineticLaw>
			</reaction>
			<reaction id="R71" name="-boundary-oxygen_alpha-ribazole_flux" reversible="false">
				<listOfReactants>
					<speciesReference species="S1667" stoichiometry="1.0"/>
				</listOfReactants>
				<listOfProducts>
					<speciesReference species="S75" stoichiometry="1.0"/>
				</listOfProducts>
				<kineticLaw>
					<math xmlns="http://www.w3.org/1998/Math/MathML"/>
					<listOfParameters>
						<parameter id="LOWER_BOUND" value="0.0"/>
						<parameter id="OBJECTIVE_COEFFICIENT" value="0.0"/>
					</listOfParameters>
				</kineticLaw>
			</reaction>
			<reaction id="R72" name="-boundary-oxygen_flux" reversible="true">
				<listOfReactants>
					<speciesReference species="S1668" stoichiometry="1.0"/>
				</listOfReactants>
				<listOfProducts>
					<speciesReference species="S76" stoichiometry="1.0"/>
				</listOfProducts>
				<kineticLaw>
					<math xmlns="http://www.w3.org/1998/Math/MathML"/>
					<listOfParameters>
						<parameter id="OBJECTIVE_COEFFICIENT" value="0.0"/>
					</listOfParameters>
				</kineticLaw>
			</reaction>
			<reaction id="R73" name="-boundary-oxygen_trans" reversible="true">
				<listOfReactants>
					<speciesReference species="S76" stoichiometry="1.0"/>
				</listOfReactants>
				<listOfProducts>
					<speciesReference species="S77" stoichiometry="1.0"/>
				</listOfProducts>
				<kineticLaw>
					<math xmlns="http://www.w3.org/1998/Math/MathML"/>
					<listOfParameters>
						<parameter id="OBJECTIVE_COEFFICIENT" value="0.0"/>
					</listOfParameters>
				</kineticLaw>
			</reaction>
			<reaction id="R74" name="-boundary-parabanate_flux" reversible="true">
				<listOfReactants>
					<speciesReference species="S1669" stoichiometry="1.0"/>
				</listOfReactants>
				<listOfProducts>
					<speciesReference species="S78" stoichiometry="1.0"/>
				</listOfProducts>
				<kineticLaw>
					<math xmlns="http://www.w3.org/1998/Math/MathML"/>
					<listOfParameters>
						<parameter id="UPPER_BOUND" value="0.0"/>
						<parameter id="OBJECTIVE_COEFFICIENT" value="0.0"/>
					</listOfParameters>
				</kineticLaw>
			</reaction>
			<reaction id="R75" name="-boundary-phosphate_flux" reversible="true">
				<listOfReactants>
					<speciesReference species="S1670" stoichiometry="1.0"/>
				</listOfReactants>
				<listOfProducts>
					<speciesReference species="S79" stoichiometry="1.0"/>
				</listOfProducts>
				<kineticLaw>
					<math xmlns="http://www.w3.org/1998/Math/MathML"/>
					<listOfParameters>
						<parameter id="OBJECTIVE_COEFFICIENT" value="0.0"/>
					</listOfParameters>
				</kineticLaw>
			</reaction>
			<reaction id="R76" name="-boundary-photons_flux" reversible="false">
				<listOfReactants>
					<speciesReference species="S1671" stoichiometry="1.0"/>
				</listOfReactants>
				<listOfProducts>
					<speciesReference species="S80" stoichiometry="1.0"/>
				</listOfProducts>
				<kineticLaw>
					<math xmlns="http://www.w3.org/1998/Math/MathML"/>
					<listOfParameters>
						<parameter id="LOWER_BOUND" value="0.0"/>
						<parameter id="UPPER_BOUND" value="0.0"/>
						<parameter id="OBJECTIVE_COEFFICIENT" value="0.0"/>
					</listOfParameters>
				</kineticLaw>
			</reaction>
			<reaction id="R77" name="-boundary-propionate_flux" reversible="true">
				<listOfReactants>
					<speciesReference species="S1672" stoichiometry="1.0"/>
				</listOfReactants>
				<listOfProducts>
					<speciesReference species="S81" stoichiometry="1.0"/>
				</listOfProducts>
				<kineticLaw>
					<math xmlns="http://www.w3.org/1998/Math/MathML"/>
					<listOfParameters>
						<parameter id="UPPER_BOUND" value="0.0"/>
						<parameter id="OBJECTIVE_COEFFICIENT" value="0.0"/>
					</listOfParameters>
				</kineticLaw>
			</reaction>
			<reaction id="R78" name="-boundary-proton_flux" reversible="true">
				<listOfReactants>
					<speciesReference species="S1673" stoichiometry="1.0"/>
				</listOfReactants>
				<listOfProducts>
					<speciesReference species="S18" stoichiometry="1.0"/>
				</listOfProducts>
				<kineticLaw>
					<math xmlns="http://www.w3.org/1998/Math/MathML"/>
					<listOfParameters>
						<parameter id="OBJECTIVE_COEFFICIENT" value="0.0"/>
					</listOfParameters>
				</kineticLaw>
			</reaction>
			<reaction id="R79" name="-boundary-pyruvate_flux" reversible="true">
				<listOfReactants>
					<speciesReference species="S1674" stoichiometry="1.0"/>
				</listOfReactants>
				<listOfProducts>
					<speciesReference species="S82" stoichiometry="1.0"/>
				</listOfProducts>
				<kineticLaw>
					<math xmlns="http://www.w3.org/1998/Math/MathML"/>
					<listOfParameters>
						<parameter id="UPPER_BOUND" value="0.0"/>
						<parameter id="OBJECTIVE_COEFFICIENT" value="0.0"/>
					</listOfParameters>
				</kineticLaw>
			</reaction>
			<reaction id="R80" name="-boundary-succinate_flux" reversible="true">
				<listOfReactants>
					<speciesReference species="S1675" stoichiometry="1.0"/>
				</listOfReactants>
				<listOfProducts>
					<speciesReference species="S83" stoichiometry="1.0"/>
				</listOfProducts>
				<kineticLaw>
					<math xmlns="http://www.w3.org/1998/Math/MathML"/>
					<listOfParameters>
						<parameter id="UPPER_BOUND" value="0.0"/>
						<parameter id="OBJECTIVE_COEFFICIENT" value="0.0"/>
					</listOfParameters>
				</kineticLaw>
			</reaction>
			<reaction id="R81" name="-boundary-sulfate_flux" reversible="true">
				<listOfReactants>
					<speciesReference species="S1676" stoichiometry="1.0"/>
				</listOfReactants>
				<listOfProducts>
					<speciesReference species="S84" stoichiometry="1.0"/>
				</listOfProducts>
				<kineticLaw>
					<math xmlns="http://www.w3.org/1998/Math/MathML"/>
					<listOfParameters>
						<parameter id="OBJECTIVE_COEFFICIENT" value="0.0"/>
					</listOfParameters>
				</kineticLaw>
			</reaction>
			<reaction id="R82" name="-boundary-sulfate_trans" reversible="false">
				<listOfReactants>
					<speciesReference species="S84" stoichiometry="1.0"/>
				</listOfReactants>
				<listOfProducts>
					<speciesReference species="S85" stoichiometry="1.0"/>
				</listOfProducts>
				<kineticLaw>
					<math xmlns="http://www.w3.org/1998/Math/MathML"/>
					<listOfParameters>
						<parameter id="LOWER_BOUND" value="0.0"/>
						<parameter id="OBJECTIVE_COEFFICIENT" value="0.0"/>
					</listOfParameters>
				</kineticLaw>
			</reaction>
			<reaction id="R83" name="-boundary-uracil_flux" reversible="true">
				<listOfReactants>
					<speciesReference species="S1677" stoichiometry="1.0"/>
				</listOfReactants>
				<listOfProducts>
					<speciesReference species="S86" stoichiometry="1.0"/>
				</listOfProducts>
				<kineticLaw>
					<math xmlns="http://www.w3.org/1998/Math/MathML"/>
					<listOfParameters>
						<parameter id="UPPER_BOUND" value="0.0"/>
						<parameter id="OBJECTIVE_COEFFICIENT" value="0.0"/>
					</listOfParameters>
				</kineticLaw>
			</reaction>
			<reaction id="R84" name="-boundary-urate_flux" reversible="false">
				<listOfReactants>
					<speciesReference species="S87" stoichiometry="1.0"/>
				</listOfReactants>
				<listOfProducts>
					<speciesReference species="S1678" stoichiometry="1.0"/>
				</listOfProducts>
				<kineticLaw>
					<math xmlns="http://www.w3.org/1998/Math/MathML"/>
					<listOfParameters>
						<parameter id="LOWER_BOUND" value="0.0"/>
						<parameter id="OBJECTIVE_COEFFICIENT" value="0.0"/>
					</listOfParameters>
				</kineticLaw>
			</reaction>
			<reaction id="R85" name="-boundary-urea_flux" reversible="true">
				<listOfReactants>
					<speciesReference species="S1679" stoichiometry="1.0"/>
				</listOfReactants>
				<listOfProducts>
					<speciesReference species="S88" stoichiometry="1.0"/>
				</listOfProducts>
				<kineticLaw>
					<math xmlns="http://www.w3.org/1998/Math/MathML"/>
					<listOfParameters>
						<parameter id="UPPER_BOUND" value="0.0"/>
						<parameter id="OBJECTIVE_COEFFICIENT" value="0.0"/>
					</listOfParameters>
				</kineticLaw>
			</reaction>
			<reaction id="R86" name="-boundary-urea_trans" reversible="true">
				<listOfReactants>
					<speciesReference species="S88" stoichiometry="1.0"/>
				</listOfReactants>
				<listOfProducts>
					<speciesReference species="S89" stoichiometry="1.0"/>
				</listOfProducts>
				<kineticLaw>
					<math xmlns="http://www.w3.org/1998/Math/MathML"/>
					<listOfParameters>
						<parameter id="UPPER_BOUND" value="0.0"/>
						<parameter id="OBJECTIVE_COEFFICIENT" value="0.0"/>
					</listOfParameters>
				</kineticLaw>
			</reaction>
			<reaction id="R87" name="-boundary-xanthine_flux" reversible="true">
				<listOfReactants>
					<speciesReference species="S1680" stoichiometry="1.0"/>
				</listOfReactants>
				<listOfProducts>
					<speciesReference species="S90" stoichiometry="1.0"/>
				</listOfProducts>
				<kineticLaw>
					<math xmlns="http://www.w3.org/1998/Math/MathML"/>
					<listOfParameters>
						<parameter id="UPPER_BOUND" value="0.0"/>
						<parameter id="OBJECTIVE_COEFFICIENT" value="0.0"/>
					</listOfParameters>
				</kineticLaw>
			</reaction>
			<reaction id="R88" name="-multiple_pathways-1.1.1.22-UGD-RXN" reversible="false">
				<listOfReactants>
					<speciesReference species="S91" stoichiometry="2.0"/>
					<speciesReference species="S92" stoichiometry="1.0"/>
					<speciesReference species="S14" stoichiometry="1.0"/>
				</listOfReactants>
				<listOfProducts>
					<speciesReference species="S93" stoichiometry="2.0"/>
					<speciesReference species="S18" stoichiometry="3.0"/>
					<speciesReference species="S94" stoichiometry="1.0"/>
				</listOfProducts>
				<kineticLaw>
					<math xmlns="http://www.w3.org/1998/Math/MathML"/>
					<listOfParameters>
						<parameter id="LOWER_BOUND" value="0.0"/>
						<parameter id="OBJECTIVE_COEFFICIENT" value="0.0"/>
					</listOfParameters>
				</kineticLaw>
			</reaction>
			<reaction id="R89" name="-multiple_pathways-1.1.1.35-RXN-11662" reversible="true">
				<listOfReactants>
					<speciesReference species="S91" stoichiometry="1.0"/>
					<speciesReference species="S95" stoichiometry="1.0"/>
				</listOfReactants>
				<listOfProducts>
					<speciesReference species="S96" stoichiometry="1.0"/>
					<speciesReference species="S93" stoichiometry="1.0"/>
					<speciesReference species="S18" stoichiometry="1.0"/>
				</listOfProducts>
				<kineticLaw>
					<math xmlns="http://www.w3.org/1998/Math/MathML"/>
					<listOfParameters>
						<parameter id="OBJECTIVE_COEFFICIENT" value="0.0"/>
					</listOfParameters>
				</kineticLaw>
			</reaction>
			<reaction id="R90" name="-multiple_pathways-1.1.1.35-RXN0-2044" reversible="true">
				<listOfReactants>
					<speciesReference species="S97" stoichiometry="1.0"/>
					<speciesReference species="S91" stoichiometry="1.0"/>
				</listOfReactants>
				<listOfProducts>
					<speciesReference species="S98" stoichiometry="1.0"/>
					<speciesReference species="S93" stoichiometry="1.0"/>
					<speciesReference species="S18" stoichiometry="1.0"/>
				</listOfProducts>
				<kineticLaw>
					<math xmlns="http://www.w3.org/1998/Math/MathML"/>
					<listOfParameters>
						<parameter id="OBJECTIVE_COEFFICIENT" value="0.0"/>
					</listOfParameters>
				</kineticLaw>
			</reaction>
			<reaction id="R91" name="-multiple_pathways-1.1.1.36-RXN-5901" reversible="true">
				<listOfReactants>
					<speciesReference species="S99" stoichiometry="1.0"/>
					<speciesReference species="S100" stoichiometry="1.0"/>
				</listOfReactants>
				<listOfProducts>
					<speciesReference species="S96" stoichiometry="1.0"/>
					<speciesReference species="S101" stoichiometry="1.0"/>
					<speciesReference species="S18" stoichiometry="1.0"/>
				</listOfProducts>
				<kineticLaw>
					<math xmlns="http://www.w3.org/1998/Math/MathML"/>
					<listOfParameters>
						<parameter id="UPPER_BOUND" value="0.0"/>
						<parameter id="OBJECTIVE_COEFFICIENT" value="0.0"/>
					</listOfParameters>
				</kineticLaw>
			</reaction>
			<reaction id="R92" name="-multiple_pathways-1.1.1.37-MALATE-DEH-RXN" reversible="true">
				<listOfReactants>
					<speciesReference species="S102" stoichiometry="1.0"/>
					<speciesReference species="S91" stoichiometry="1.0"/>
				</listOfReactants>
				<listOfProducts>
					<speciesReference species="S93" stoichiometry="1.0"/>
					<speciesReference species="S103" stoichiometry="1.0"/>
					<speciesReference species="S18" stoichiometry="1.0"/>
				</listOfProducts>
				<kineticLaw>
					<math xmlns="http://www.w3.org/1998/Math/MathML"/>
					<listOfParameters>
						<parameter id="OBJECTIVE_COEFFICIENT" value="0.0"/>
					</listOfParameters>
				</kineticLaw>
			</reaction>
			<reaction id="R93" name="-multiple_pathways-1.1.1.40-MALIC-NADP-RXN" reversible="false">
				<listOfReactants>
					<speciesReference species="S102" stoichiometry="1.0"/>
					<speciesReference species="S100" stoichiometry="1.0"/>
				</listOfReactants>
				<listOfProducts>
					<speciesReference species="S20" stoichiometry="1.0"/>
					<speciesReference species="S101" stoichiometry="1.0"/>
					<speciesReference species="S104" stoichiometry="1.0"/>
				</listOfProducts>
				<kineticLaw>
					<math xmlns="http://www.w3.org/1998/Math/MathML"/>
					<listOfParameters>
						<parameter id="LOWER_BOUND" value="0.0"/>
						<parameter id="OBJECTIVE_COEFFICIENT" value="0.0"/>
					</listOfParameters>
				</kineticLaw>
			</reaction>
			<reaction id="R94" name="-multiple_pathways-1.1.1.94-GLYC3PDEHYDROGBIOSYN-RXN_NAD" reversible="true">
				<listOfReactants>
					<speciesReference species="S105" stoichiometry="1.0"/>
					<speciesReference species="S91" stoichiometry="1.0"/>
				</listOfReactants>
				<listOfProducts>
					<speciesReference species="S106" stoichiometry="1.0"/>
					<speciesReference species="S18" stoichiometry="1.0"/>
					<speciesReference species="S93" stoichiometry="1.0"/>
				</listOfProducts>
				<kineticLaw>
					<math xmlns="http://www.w3.org/1998/Math/MathML"/>
					<listOfParameters>
						<parameter id="UPPER_BOUND" value="0.0"/>
						<parameter id="OBJECTIVE_COEFFICIENT" value="0.0"/>
					</listOfParameters>
				</kineticLaw>
			</reaction>
			<reaction id="R95" name="-multiple_pathways-1.1.1.94-GLYC3PDEHYDROGBIOSYN-RXN_NADP" reversible="true">
				<listOfReactants>
					<speciesReference species="S105" stoichiometry="1.0"/>
					<speciesReference species="S100" stoichiometry="1.0"/>
				</listOfReactants>
				<listOfProducts>
					<speciesReference species="S106" stoichiometry="1.0"/>
					<speciesReference species="S18" stoichiometry="1.0"/>
					<speciesReference species="S101" stoichiometry="1.0"/>
				</listOfProducts>
				<kineticLaw>
					<math xmlns="http://www.w3.org/1998/Math/MathML"/>
					<listOfParameters>
						<parameter id="UPPER_BOUND" value="0.0"/>
						<parameter id="OBJECTIVE_COEFFICIENT" value="0.0"/>
					</listOfParameters>
				</kineticLaw>
			</reaction>
			<reaction id="R96" name="-multiple_pathways-1.14.-.--FLUORENE-OXYGENASE-RXN" reversible="false">
				<listOfReactants>
					<speciesReference species="S107" stoichiometry="1.0"/>
					<speciesReference species="S93" stoichiometry="1.0"/>
					<speciesReference species="S77" stoichiometry="1.0"/>
					<speciesReference species="S18" stoichiometry="1.0"/>
				</listOfReactants>
				<listOfProducts>
					<speciesReference species="S108" stoichiometry="1.0"/>
					<speciesReference species="S91" stoichiometry="1.0"/>
					<speciesReference species="S14" stoichiometry="1.0"/>
				</listOfProducts>
				<kineticLaw>
					<math xmlns="http://www.w3.org/1998/Math/MathML"/>
					<listOfParameters>
						<parameter id="LOWER_BOUND" value="0.0"/>
						<parameter id="OBJECTIVE_COEFFICIENT" value="0.0"/>
					</listOfParameters>
				</kineticLaw>
			</reaction>
			<reaction id="R97" name="-multiple_pathways-1.14.99.40-RXN-8771" reversible="false">
				<listOfReactants>
					<speciesReference species="S109" stoichiometry="1.0"/>
					<speciesReference species="S93" stoichiometry="1.0"/>
					<speciesReference species="S75" stoichiometry="1.0"/>
					<speciesReference species="S18" stoichiometry="1.0"/>
				</listOfReactants>
				<listOfProducts>
					<speciesReference species="S110" stoichiometry="1.0"/>
					<speciesReference species="S111" stoichiometry="1.0"/>
					<speciesReference species="S91" stoichiometry="1.0"/>
					<speciesReference species="S39" stoichiometry="1.0"/>
				</listOfProducts>
				<kineticLaw>
					<math xmlns="http://www.w3.org/1998/Math/MathML"/>
					<listOfParameters>
						<parameter id="LOWER_BOUND" value="0.0"/>
						<parameter id="OBJECTIVE_COEFFICIENT" value="0.0"/>
					</listOfParameters>
				</kineticLaw>
			</reaction>
			<reaction id="R98" name="-multiple_pathways-1.2.1.3-RXN66-3" reversible="false">
				<listOfReactants>
					<speciesReference species="S112" stoichiometry="1.0"/>
					<speciesReference species="S91" stoichiometry="1.0"/>
					<speciesReference species="S14" stoichiometry="1.0"/>
				</listOfReactants>
				<listOfProducts>
					<speciesReference species="S41" stoichiometry="1.0"/>
					<speciesReference species="S93" stoichiometry="1.0"/>
					<speciesReference species="S18" stoichiometry="2.0"/>
				</listOfProducts>
				<kineticLaw>
					<math xmlns="http://www.w3.org/1998/Math/MathML"/>
					<listOfParameters>
						<parameter id="LOWER_BOUND" value="0.0"/>
						<parameter id="OBJECTIVE_COEFFICIENT" value="0.0"/>
					</listOfParameters>
				</kineticLaw>
			</reaction>
			<reaction id="R99" name="-multiple_pathways-1.3.3.3-RXN0-1461" reversible="false">
				<listOfReactants>
					<speciesReference species="S113" stoichiometry="1.0"/>
					<speciesReference species="S77" stoichiometry="1.0"/>
					<speciesReference species="S18" stoichiometry="2.0"/>
				</listOfReactants>
				<listOfProducts>
					<speciesReference species="S20" stoichiometry="2.0"/>
					<speciesReference species="S114" stoichiometry="1.0"/>
					<speciesReference species="S14" stoichiometry="2.0"/>
				</listOfProducts>
				<kineticLaw>
					<math xmlns="http://www.w3.org/1998/Math/MathML"/>
					<listOfParameters>
						<parameter id="LOWER_BOUND" value="0.0"/>
						<parameter id="OBJECTIVE_COEFFICIENT" value="0.0"/>
					</listOfParameters>
				</kineticLaw>
			</reaction>
			<reaction id="R100" name="-multiple_pathways-1.5.1.20-1.5.1.20-RXN" reversible="true">
				<listOfReactants>
					<speciesReference species="S115" stoichiometry="1.0"/>
					<speciesReference species="S91" stoichiometry="1.0"/>
				</listOfReactants>
				<listOfProducts>
					<speciesReference species="S116" stoichiometry="1.0"/>
					<speciesReference species="S93" stoichiometry="1.0"/>
					<speciesReference species="S18" stoichiometry="1.0"/>
				</listOfProducts>
				<kineticLaw>
					<math xmlns="http://www.w3.org/1998/Math/MathML"/>
					<listOfParameters>
						<parameter id="OBJECTIVE_COEFFICIENT" value="0.0"/>
					</listOfParameters>
				</kineticLaw>
			</reaction>
			<reaction id="R101" name="-multiple_pathways-1.6.5.3-NADH-DEHYDROG-A-RXN" reversible="true">
				<listOfReactants>
					<speciesReference species="S93" stoichiometry="1.0"/>
					<speciesReference species="S18" stoichiometry="5.0"/>
					<speciesReference species="S117" stoichiometry="1.0"/>
				</listOfReactants>
				<listOfProducts>
					<speciesReference species="S91" stoichiometry="1.0"/>
					<speciesReference species="S118" stoichiometry="1.0"/>
					<speciesReference species="S119" stoichiometry="4.0"/>
				</listOfProducts>
				<kineticLaw>
					<math xmlns="http://www.w3.org/1998/Math/MathML"/>
					<listOfParameters>
						<parameter id="OBJECTIVE_COEFFICIENT" value="0.0"/>
					</listOfParameters>
				</kineticLaw>
			</reaction>
			<reaction id="R102" name="-multiple_pathways-1.7.1.4-RXN0-6377_NAD" reversible="false">
				<listOfReactants>
					<speciesReference species="S120" stoichiometry="1.0"/>
					<speciesReference species="S18" stoichiometry="5.0"/>
					<speciesReference species="S93" stoichiometry="3.0"/>
				</listOfReactants>
				<listOfProducts>
					<speciesReference species="S121" stoichiometry="1.0"/>
					<speciesReference species="S14" stoichiometry="2.0"/>
					<speciesReference species="S91" stoichiometry="3.0"/>
				</listOfProducts>
				<kineticLaw>
					<math xmlns="http://www.w3.org/1998/Math/MathML"/>
					<listOfParameters>
						<parameter id="LOWER_BOUND" value="0.0"/>
						<parameter id="OBJECTIVE_COEFFICIENT" value="0.0"/>
					</listOfParameters>
				</kineticLaw>
			</reaction>
			<reaction id="R103" name="-multiple_pathways-1.7.1.4-RXN0-6377_NADP" reversible="false">
				<listOfReactants>
					<speciesReference species="S120" stoichiometry="1.0"/>
					<speciesReference species="S18" stoichiometry="5.0"/>
					<speciesReference species="S101" stoichiometry="3.0"/>
				</listOfReactants>
				<listOfProducts>
					<speciesReference species="S121" stoichiometry="1.0"/>
					<speciesReference species="S14" stoichiometry="2.0"/>
					<speciesReference species="S100" stoichiometry="3.0"/>
				</listOfProducts>
				<kineticLaw>
					<math xmlns="http://www.w3.org/1998/Math/MathML"/>
					<listOfParameters>
						<parameter id="LOWER_BOUND" value="0.0"/>
						<parameter id="OBJECTIVE_COEFFICIENT" value="0.0"/>
					</listOfParameters>
				</kineticLaw>
			</reaction>
			<reaction id="R104" name="-multiple_pathways-1.7.2.1-NITRITE-REDUCTASE-CYTOCHROME-RXN" reversible="true">
				<listOfReactants>
					<speciesReference species="S122" stoichiometry="1.0"/>
					<speciesReference species="S14" stoichiometry="1.0"/>
					<speciesReference species="S123" stoichiometry="1.0"/>
				</listOfReactants>
				<listOfProducts>
					<speciesReference species="S120" stoichiometry="1.0"/>
					<speciesReference species="S18" stoichiometry="2.0"/>
					<speciesReference species="S124" stoichiometry="1.0"/>
				</listOfProducts>
				<kineticLaw>
					<math xmlns="http://www.w3.org/1998/Math/MathML"/>
					<listOfParameters>
						<parameter id="OBJECTIVE_COEFFICIENT" value="0.0"/>
					</listOfParameters>
				</kineticLaw>
			</reaction>
			<reaction id="R105" name="-multiple_pathways-2.1.2.1-GLYOHMETRANS-RXN" reversible="true">
				<listOfReactants>
					<speciesReference species="S125" stoichiometry="1.0"/>
					<speciesReference species="S126" stoichiometry="1.0"/>
				</listOfReactants>
				<listOfProducts>
					<speciesReference species="S127" stoichiometry="1.0"/>
					<speciesReference species="S116" stoichiometry="1.0"/>
					<speciesReference species="S14" stoichiometry="1.0"/>
				</listOfProducts>
				<kineticLaw>
					<math xmlns="http://www.w3.org/1998/Math/MathML"/>
					<listOfParameters>
						<parameter id="OBJECTIVE_COEFFICIENT" value="0.0"/>
					</listOfParameters>
				</kineticLaw>
			</reaction>
			<reaction id="R106" name="-multiple_pathways-2.2.1.1-1TRANSKETO-RXN" reversible="true">
				<listOfReactants>
					<speciesReference species="S128" stoichiometry="1.0"/>
					<speciesReference species="S129" stoichiometry="1.0"/>
				</listOfReactants>
				<listOfProducts>
					<speciesReference species="S130" stoichiometry="1.0"/>
					<speciesReference species="S131" stoichiometry="1.0"/>
				</listOfProducts>
				<kineticLaw>
					<math xmlns="http://www.w3.org/1998/Math/MathML"/>
					<listOfParameters>
						<parameter id="OBJECTIVE_COEFFICIENT" value="0.0"/>
					</listOfParameters>
				</kineticLaw>
			</reaction>
			<reaction id="R107" name="-multiple_pathways-2.2.1.7-DXS-RXN" reversible="false">
				<listOfReactants>
					<speciesReference species="S129" stoichiometry="1.0"/>
					<speciesReference species="S18" stoichiometry="1.0"/>
					<speciesReference species="S104" stoichiometry="1.0"/>
				</listOfReactants>
				<listOfProducts>
					<speciesReference species="S20" stoichiometry="1.0"/>
					<speciesReference species="S132" stoichiometry="1.0"/>
				</listOfProducts>
				<kineticLaw>
					<math xmlns="http://www.w3.org/1998/Math/MathML"/>
					<listOfParameters>
						<parameter id="LOWER_BOUND" value="0.0"/>
						<parameter id="OBJECTIVE_COEFFICIENT" value="0.0"/>
					</listOfParameters>
				</kineticLaw>
			</reaction>
			<reaction id="R108" name="-multiple_pathways-2.3.1.--LAUROYLACYLTRAN-RXN" reversible="true">
				<listOfReactants>
					<speciesReference species="S133" stoichiometry="1.0"/>
					<speciesReference species="S134" stoichiometry="1.0"/>
				</listOfReactants>
				<listOfProducts>
					<speciesReference species="S135" stoichiometry="1.0"/>
					<speciesReference species="S136" stoichiometry="1.0"/>
				</listOfProducts>
				<kineticLaw>
					<math xmlns="http://www.w3.org/1998/Math/MathML"/>
					<listOfParameters>
						<parameter id="OBJECTIVE_COEFFICIENT" value="0.0"/>
					</listOfParameters>
				</kineticLaw>
			</reaction>
			<reaction id="R109" name="-multiple_pathways-2.3.1.--MYRISTOYLACYLTRAN-RXN" reversible="true">
				<listOfReactants>
					<speciesReference species="S136" stoichiometry="1.0"/>
					<speciesReference species="S137" stoichiometry="1.0"/>
				</listOfReactants>
				<listOfProducts>
					<speciesReference species="S135" stoichiometry="1.0"/>
					<speciesReference species="S138" stoichiometry="1.0"/>
				</listOfProducts>
				<kineticLaw>
					<math xmlns="http://www.w3.org/1998/Math/MathML"/>
					<listOfParameters>
						<parameter id="OBJECTIVE_COEFFICIENT" value="0.0"/>
					</listOfParameters>
				</kineticLaw>
			</reaction>
			<reaction id="R110" name="-multiple_pathways-2.3.1.--RXN-8032" reversible="false">
				<listOfReactants>
					<speciesReference species="S139" stoichiometry="1.0"/>
					<speciesReference species="S140" stoichiometry="1.0"/>
				</listOfReactants>
				<listOfProducts>
					<speciesReference species="S141" stoichiometry="1.0"/>
					<speciesReference species="S142" stoichiometry="1.0"/>
				</listOfProducts>
				<kineticLaw>
					<math xmlns="http://www.w3.org/1998/Math/MathML"/>
					<listOfParameters>
						<parameter id="LOWER_BOUND" value="0.0"/>
						<parameter id="OBJECTIVE_COEFFICIENT" value="0.0"/>
					</listOfParameters>
				</kineticLaw>
			</reaction>
			<reaction id="R111" name="-multiple_pathways-2.3.1.8-PHOSACETYLTRANS-RXN" reversible="true">
				<listOfReactants>
					<speciesReference species="S141" stoichiometry="1.0"/>
					<speciesReference species="S17" stoichiometry="1.0"/>
				</listOfReactants>
				<listOfProducts>
					<speciesReference species="S143" stoichiometry="1.0"/>
					<speciesReference species="S140" stoichiometry="1.0"/>
				</listOfProducts>
				<kineticLaw>
					<math xmlns="http://www.w3.org/1998/Math/MathML"/>
					<listOfParameters>
						<parameter id="OBJECTIVE_COEFFICIENT" value="0.0"/>
					</listOfParameters>
				</kineticLaw>
			</reaction>
			<reaction id="R112" name="-multiple_pathways-2.3.1.9-ACETYL-COA-ACETYLTRANSFER-RXN" reversible="true">
				<listOfReactants>
					<speciesReference species="S141" stoichiometry="2.0"/>
				</listOfReactants>
				<listOfProducts>
					<speciesReference species="S96" stoichiometry="1.0"/>
					<speciesReference species="S140" stoichiometry="1.0"/>
				</listOfProducts>
				<kineticLaw>
					<math xmlns="http://www.w3.org/1998/Math/MathML"/>
					<listOfParameters>
						<parameter id="OBJECTIVE_COEFFICIENT" value="0.0"/>
					</listOfParameters>
				</kineticLaw>
			</reaction>
			<reaction id="R113" name="-multiple_pathways-2.3.1.9-METHYLACETOACETYLCOATHIOL-RXN" reversible="true">
				<listOfReactants>
					<speciesReference species="S144" stoichiometry="1.0"/>
					<speciesReference species="S140" stoichiometry="1.0"/>
				</listOfReactants>
				<listOfProducts>
					<speciesReference species="S141" stoichiometry="1.0"/>
					<speciesReference species="S145" stoichiometry="1.0"/>
				</listOfProducts>
				<kineticLaw>
					<math xmlns="http://www.w3.org/1998/Math/MathML"/>
					<listOfParameters>
						<parameter id="OBJECTIVE_COEFFICIENT" value="0.0"/>
					</listOfParameters>
				</kineticLaw>
			</reaction>
			<reaction id="R114" name="-multiple_pathways-2.4.2.4-THYM-PHOSPH-RXN" reversible="true">
				<listOfReactants>
					<speciesReference species="S17" stoichiometry="1.0"/>
					<speciesReference species="S146" stoichiometry="1.0"/>
				</listOfReactants>
				<listOfProducts>
					<speciesReference species="S147" stoichiometry="1.0"/>
					<speciesReference species="S148" stoichiometry="1.0"/>
				</listOfProducts>
				<kineticLaw>
					<math xmlns="http://www.w3.org/1998/Math/MathML"/>
					<listOfParameters>
						<parameter id="OBJECTIVE_COEFFICIENT" value="0.0"/>
					</listOfParameters>
				</kineticLaw>
			</reaction>
			<reaction id="R115" name="-multiple_pathways-2.6.1.1-ASPAMINOTRANS-RXN" reversible="true">
				<listOfReactants>
					<speciesReference species="S149" stoichiometry="1.0"/>
					<speciesReference species="S150" stoichiometry="1.0"/>
				</listOfReactants>
				<listOfProducts>
					<speciesReference species="S151" stoichiometry="1.0"/>
					<speciesReference species="S103" stoichiometry="1.0"/>
				</listOfProducts>
				<kineticLaw>
					<math xmlns="http://www.w3.org/1998/Math/MathML"/>
					<listOfParameters>
						<parameter id="OBJECTIVE_COEFFICIENT" value="0.0"/>
					</listOfParameters>
				</kineticLaw>
			</reaction>
			<reaction id="R116" name="-multiple_pathways-2.6.1.16-L-GLN-FRUCT-6-P-AMINOTRANS-RXN" reversible="false">
				<listOfReactants>
					<speciesReference species="S152" stoichiometry="1.0"/>
					<speciesReference species="S32" stoichiometry="1.0"/>
				</listOfReactants>
				<listOfProducts>
					<speciesReference species="S153" stoichiometry="1.0"/>
					<speciesReference species="S151" stoichiometry="1.0"/>
				</listOfProducts>
				<kineticLaw>
					<math xmlns="http://www.w3.org/1998/Math/MathML"/>
					<listOfParameters>
						<parameter id="LOWER_BOUND" value="0.0"/>
						<parameter id="OBJECTIVE_COEFFICIENT" value="0.0"/>
					</listOfParameters>
				</kineticLaw>
			</reaction>
			<reaction id="R117" name="-multiple_pathways-2.6.1.42-BRANCHED-CHAINAMINOTRANSFERVAL-RXN" reversible="true">
				<listOfReactants>
					<speciesReference species="S149" stoichiometry="1.0"/>
					<speciesReference species="S154" stoichiometry="1.0"/>
				</listOfReactants>
				<listOfProducts>
					<speciesReference species="S155" stoichiometry="1.0"/>
					<speciesReference species="S151" stoichiometry="1.0"/>
				</listOfProducts>
				<kineticLaw>
					<math xmlns="http://www.w3.org/1998/Math/MathML"/>
					<listOfParameters>
						<parameter id="OBJECTIVE_COEFFICIENT" value="0.0"/>
					</listOfParameters>
				</kineticLaw>
			</reaction>
			<reaction id="R118" name="-multiple_pathways-2.7.1.40-PEPDEPHOS-RXN" reversible="true">
				<listOfReactants>
					<speciesReference species="S13" stoichiometry="1.0"/>
					<speciesReference species="S104" stoichiometry="1.0"/>
				</listOfReactants>
				<listOfProducts>
					<speciesReference species="S16" stoichiometry="1.0"/>
					<speciesReference species="S156" stoichiometry="1.0"/>
					<speciesReference species="S18" stoichiometry="1.0"/>
				</listOfProducts>
				<kineticLaw>
					<math xmlns="http://www.w3.org/1998/Math/MathML"/>
					<listOfParameters>
						<parameter id="OBJECTIVE_COEFFICIENT" value="0.0"/>
					</listOfParameters>
				</kineticLaw>
			</reaction>
			<reaction id="R119" name="-multiple_pathways-2.7.2.1-ACETATEKIN-RXN" reversible="false">
				<listOfReactants>
					<speciesReference species="S41" stoichiometry="1.0"/>
					<speciesReference species="S13" stoichiometry="1.0"/>
				</listOfReactants>
				<listOfProducts>
					<speciesReference species="S143" stoichiometry="1.0"/>
					<speciesReference species="S16" stoichiometry="1.0"/>
				</listOfProducts>
				<kineticLaw>
					<math xmlns="http://www.w3.org/1998/Math/MathML"/>
					<listOfParameters>
						<parameter id="LOWER_BOUND" value="0.0"/>
						<parameter id="OBJECTIVE_COEFFICIENT" value="0.0"/>
					</listOfParameters>
				</kineticLaw>
			</reaction>
			<reaction id="R120" name="-multiple_pathways-2.7.2.3-PHOSGLYPHOS-RXN" reversible="true">
				<listOfReactants>
					<speciesReference species="S13" stoichiometry="1.0"/>
					<speciesReference species="S157" stoichiometry="1.0"/>
				</listOfReactants>
				<listOfProducts>
					<speciesReference species="S16" stoichiometry="1.0"/>
					<speciesReference species="S158" stoichiometry="1.0"/>
				</listOfProducts>
				<kineticLaw>
					<math xmlns="http://www.w3.org/1998/Math/MathML"/>
					<listOfParameters>
						<parameter id="OBJECTIVE_COEFFICIENT" value="0.0"/>
					</listOfParameters>
				</kineticLaw>
			</reaction>
			<reaction id="R121" name="-multiple_pathways-2.7.7.23-NAG1P-URIDYLTRANS-RXN" reversible="false">
				<listOfReactants>
					<speciesReference species="S159" stoichiometry="1.0"/>
					<speciesReference species="S18" stoichiometry="1.0"/>
					<speciesReference species="S160" stoichiometry="1.0"/>
				</listOfReactants>
				<listOfProducts>
					<speciesReference species="S161" stoichiometry="1.0"/>
					<speciesReference species="S162" stoichiometry="1.0"/>
				</listOfProducts>
				<kineticLaw>
					<math xmlns="http://www.w3.org/1998/Math/MathML"/>
					<listOfParameters>
						<parameter id="LOWER_BOUND" value="0.0"/>
						<parameter id="OBJECTIVE_COEFFICIENT" value="0.0"/>
					</listOfParameters>
				</kineticLaw>
			</reaction>
			<reaction id="R122" name="-multiple_pathways-2.7.7.9-GLUC1PURIDYLTRANS-RXN" reversible="true">
				<listOfReactants>
					<speciesReference species="S163" stoichiometry="1.0"/>
					<speciesReference species="S18" stoichiometry="1.0"/>
					<speciesReference species="S160" stoichiometry="1.0"/>
				</listOfReactants>
				<listOfProducts>
					<speciesReference species="S161" stoichiometry="1.0"/>
					<speciesReference species="S92" stoichiometry="1.0"/>
				</listOfProducts>
				<kineticLaw>
					<math xmlns="http://www.w3.org/1998/Math/MathML"/>
					<listOfParameters>
						<parameter id="OBJECTIVE_COEFFICIENT" value="0.0"/>
					</listOfParameters>
				</kineticLaw>
			</reaction>
			<reaction id="R123" name="-multiple_pathways-3.1.3.11-F16BDEPHOS-RXN" reversible="false">
				<listOfReactants>
					<speciesReference species="S164" stoichiometry="1.0"/>
					<speciesReference species="S14" stoichiometry="1.0"/>
				</listOfReactants>
				<listOfProducts>
					<speciesReference species="S152" stoichiometry="1.0"/>
					<speciesReference species="S17" stoichiometry="1.0"/>
				</listOfProducts>
				<kineticLaw>
					<math xmlns="http://www.w3.org/1998/Math/MathML"/>
					<listOfParameters>
						<parameter id="LOWER_BOUND" value="0.0"/>
						<parameter id="OBJECTIVE_COEFFICIENT" value="0.0"/>
					</listOfParameters>
				</kineticLaw>
			</reaction>
			<reaction id="R124" name="-multiple_pathways-3.1.3.73-RXN-8770" reversible="false">
				<listOfReactants>
					<speciesReference species="S165" stoichiometry="1.0"/>
					<speciesReference species="S14" stoichiometry="1.0"/>
				</listOfReactants>
				<listOfProducts>
					<speciesReference species="S166" stoichiometry="1.0"/>
					<speciesReference species="S17" stoichiometry="1.0"/>
				</listOfProducts>
				<kineticLaw>
					<math xmlns="http://www.w3.org/1998/Math/MathML"/>
					<listOfParameters>
						<parameter id="LOWER_BOUND" value="0.0"/>
						<parameter id="OBJECTIVE_COEFFICIENT" value="0.0"/>
					</listOfParameters>
				</kineticLaw>
			</reaction>
			<reaction id="R125" name="-multiple_pathways-3.5.3.1-ARGINASE-RXN" reversible="false">
				<listOfReactants>
					<speciesReference species="S167" stoichiometry="1.0"/>
					<speciesReference species="S14" stoichiometry="1.0"/>
				</listOfReactants>
				<listOfProducts>
					<speciesReference species="S168" stoichiometry="1.0"/>
					<speciesReference species="S89" stoichiometry="1.0"/>
				</listOfProducts>
				<kineticLaw>
					<math xmlns="http://www.w3.org/1998/Math/MathML"/>
					<listOfParameters>
						<parameter id="LOWER_BOUND" value="0.0"/>
						<parameter id="OBJECTIVE_COEFFICIENT" value="0.0"/>
					</listOfParameters>
				</kineticLaw>
			</reaction>
			<reaction id="R126" name="-multiple_pathways-3.7.1.--2-OH-6-OXOHEPTA-2-4-DIENOATE-HYDR-RXN" reversible="false">
				<listOfReactants>
					<speciesReference species="S169" stoichiometry="1.0"/>
					<speciesReference species="S14" stoichiometry="1.0"/>
				</listOfReactants>
				<listOfProducts>
					<speciesReference species="S41" stoichiometry="1.0"/>
					<speciesReference species="S170" stoichiometry="1.0"/>
					<speciesReference species="S18" stoichiometry="1.0"/>
				</listOfProducts>
				<kineticLaw>
					<math xmlns="http://www.w3.org/1998/Math/MathML"/>
					<listOfParameters>
						<parameter id="LOWER_BOUND" value="0.0"/>
						<parameter id="OBJECTIVE_COEFFICIENT" value="0.0"/>
					</listOfParameters>
				</kineticLaw>
			</reaction>
			<reaction id="R127" name="-multiple_pathways-4.1.1.49-PEPCARBOXYKIN-RXN" reversible="false">
				<listOfReactants>
					<speciesReference species="S13" stoichiometry="1.0"/>
					<speciesReference species="S103" stoichiometry="1.0"/>
				</listOfReactants>
				<listOfProducts>
					<speciesReference species="S16" stoichiometry="1.0"/>
					<speciesReference species="S20" stoichiometry="1.0"/>
					<speciesReference species="S156" stoichiometry="1.0"/>
				</listOfProducts>
				<kineticLaw>
					<math xmlns="http://www.w3.org/1998/Math/MathML"/>
					<listOfParameters>
						<parameter id="LOWER_BOUND" value="0.0"/>
						<parameter id="OBJECTIVE_COEFFICIENT" value="0.0"/>
					</listOfParameters>
				</kineticLaw>
			</reaction>
			<reaction id="R128" name="-multiple_pathways-4.1.2.13-F16ALDOLASE-RXN" reversible="true">
				<listOfReactants>
					<speciesReference species="S164" stoichiometry="1.0"/>
				</listOfReactants>
				<listOfProducts>
					<speciesReference species="S106" stoichiometry="1.0"/>
					<speciesReference species="S129" stoichiometry="1.0"/>
				</listOfProducts>
				<kineticLaw>
					<math xmlns="http://www.w3.org/1998/Math/MathML"/>
					<listOfParameters>
						<parameter id="OBJECTIVE_COEFFICIENT" value="0.0"/>
					</listOfParameters>
				</kineticLaw>
			</reaction>
			<reaction id="R129" name="-multiple_pathways-4.1.2.4-DEOXYRIBOSE-P-ALD-RXN" reversible="true">
				<listOfReactants>
					<speciesReference species="S171" stoichiometry="1.0"/>
				</listOfReactants>
				<listOfProducts>
					<speciesReference species="S112" stoichiometry="1.0"/>
					<speciesReference species="S129" stoichiometry="1.0"/>
				</listOfProducts>
				<kineticLaw>
					<math xmlns="http://www.w3.org/1998/Math/MathML"/>
					<listOfParameters>
						<parameter id="OBJECTIVE_COEFFICIENT" value="0.0"/>
					</listOfParameters>
				</kineticLaw>
			</reaction>
			<reaction id="R130" name="-multiple_pathways-4.2.1.17-TIGLYLCOA-HYDROXY-RXN" reversible="true">
				<listOfReactants>
					<speciesReference species="S172" stoichiometry="1.0"/>
				</listOfReactants>
				<listOfProducts>
					<speciesReference species="S173" stoichiometry="1.0"/>
					<speciesReference species="S14" stoichiometry="1.0"/>
				</listOfProducts>
				<kineticLaw>
					<math xmlns="http://www.w3.org/1998/Math/MathML"/>
					<listOfParameters>
						<parameter id="OBJECTIVE_COEFFICIENT" value="0.0"/>
					</listOfParameters>
				</kineticLaw>
			</reaction>
			<reaction id="R131" name="-multiple_pathways-4.3.1.17-4.3.1.17-RXN" reversible="false">
				<listOfReactants>
					<speciesReference species="S125" stoichiometry="1.0"/>
				</listOfReactants>
				<listOfProducts>
					<speciesReference species="S174" stoichiometry="1.0"/>
					<speciesReference species="S18" stoichiometry="1.0"/>
					<speciesReference species="S104" stoichiometry="1.0"/>
				</listOfProducts>
				<kineticLaw>
					<math xmlns="http://www.w3.org/1998/Math/MathML"/>
					<listOfParameters>
						<parameter id="LOWER_BOUND" value="0.0"/>
						<parameter id="OBJECTIVE_COEFFICIENT" value="0.0"/>
					</listOfParameters>
				</kineticLaw>
			</reaction>
			<reaction id="R132" name="-multiple_pathways-4.3.2.1-ARGSUCCINLYA-RXN" reversible="true">
				<listOfReactants>
					<speciesReference species="S175" stoichiometry="1.0"/>
				</listOfReactants>
				<listOfProducts>
					<speciesReference species="S167" stoichiometry="1.0"/>
					<speciesReference species="S176" stoichiometry="1.0"/>
				</listOfProducts>
				<kineticLaw>
					<math xmlns="http://www.w3.org/1998/Math/MathML"/>
					<listOfParameters>
						<parameter id="OBJECTIVE_COEFFICIENT" value="0.0"/>
					</listOfParameters>
				</kineticLaw>
			</reaction>
			<reaction id="R133" name="-multiple_pathways-5.1.3.1-RIBULP3EPIM-RXN" reversible="true">
				<listOfReactants>
					<speciesReference species="S177" stoichiometry="1.0"/>
				</listOfReactants>
				<listOfProducts>
					<speciesReference species="S131" stoichiometry="1.0"/>
				</listOfProducts>
				<kineticLaw>
					<math xmlns="http://www.w3.org/1998/Math/MathML"/>
					<listOfParameters>
						<parameter id="OBJECTIVE_COEFFICIENT" value="0.0"/>
					</listOfParameters>
				</kineticLaw>
			</reaction>
			<reaction id="R134" name="-multiple_pathways-5.1.3.2-UDPGLUCEPIM-RXN" reversible="true">
				<listOfReactants>
					<speciesReference species="S92" stoichiometry="1.0"/>
				</listOfReactants>
				<listOfProducts>
					<speciesReference species="S178" stoichiometry="1.0"/>
				</listOfProducts>
				<kineticLaw>
					<math xmlns="http://www.w3.org/1998/Math/MathML"/>
					<listOfParameters>
						<parameter id="OBJECTIVE_COEFFICIENT" value="0.0"/>
					</listOfParameters>
				</kineticLaw>
			</reaction>
			<reaction id="R135" name="-multiple_pathways-5.1.99.1-METHYLMALONYL-COA-EPIM-RXN" reversible="true">
				<listOfReactants>
					<speciesReference species="S179" stoichiometry="1.0"/>
				</listOfReactants>
				<listOfProducts>
					<speciesReference species="S180" stoichiometry="1.0"/>
				</listOfProducts>
				<kineticLaw>
					<math xmlns="http://www.w3.org/1998/Math/MathML"/>
					<listOfParameters>
						<parameter id="OBJECTIVE_COEFFICIENT" value="0.0"/>
					</listOfParameters>
				</kineticLaw>
			</reaction>
			<reaction id="R136" name="-multiple_pathways-5.3.1.1-TRIOSEPISOMERIZATION-RXN" reversible="true">
				<listOfReactants>
					<speciesReference species="S129" stoichiometry="1.0"/>
				</listOfReactants>
				<listOfProducts>
					<speciesReference species="S106" stoichiometry="1.0"/>
				</listOfProducts>
				<kineticLaw>
					<math xmlns="http://www.w3.org/1998/Math/MathML"/>
					<listOfParameters>
						<parameter id="OBJECTIVE_COEFFICIENT" value="0.0"/>
					</listOfParameters>
				</kineticLaw>
			</reaction>
			<reaction id="R137" name="-multiple_pathways-5.3.1.27-R12-RXN" reversible="false">
				<listOfReactants>
					<speciesReference species="S181" stoichiometry="1.0"/>
				</listOfReactants>
				<listOfProducts>
					<speciesReference species="S152" stoichiometry="1.0"/>
				</listOfProducts>
				<kineticLaw>
					<math xmlns="http://www.w3.org/1998/Math/MathML"/>
					<listOfParameters>
						<parameter id="LOWER_BOUND" value="0.0"/>
						<parameter id="OBJECTIVE_COEFFICIENT" value="0.0"/>
					</listOfParameters>
				</kineticLaw>
			</reaction>
			<reaction id="R138" name="-multiple_pathways-5.3.1.6-RIB5PISOM-RXN" reversible="true">
				<listOfReactants>
					<speciesReference species="S130" stoichiometry="1.0"/>
				</listOfReactants>
				<listOfProducts>
					<speciesReference species="S177" stoichiometry="1.0"/>
				</listOfProducts>
				<kineticLaw>
					<math xmlns="http://www.w3.org/1998/Math/MathML"/>
					<listOfParameters>
						<parameter id="OBJECTIVE_COEFFICIENT" value="0.0"/>
					</listOfParameters>
				</kineticLaw>
			</reaction>
			<reaction id="R139" name="-multiple_pathways-5.4.2.7-D-PPENTOMUT-RXN" reversible="true">
				<listOfReactants>
					<speciesReference species="S147" stoichiometry="1.0"/>
				</listOfReactants>
				<listOfProducts>
					<speciesReference species="S171" stoichiometry="1.0"/>
				</listOfProducts>
				<kineticLaw>
					<math xmlns="http://www.w3.org/1998/Math/MathML"/>
					<listOfParameters>
						<parameter id="OBJECTIVE_COEFFICIENT" value="0.0"/>
					</listOfParameters>
				</kineticLaw>
			</reaction>
			<reaction id="R140" name="-multiple_pathways-5.4.99.2-METHYLMALONYL-COA-MUT-RXN" reversible="true">
				<listOfReactants>
					<speciesReference species="S179" stoichiometry="1.0"/>
				</listOfReactants>
				<listOfProducts>
					<speciesReference species="S182" stoichiometry="1.0"/>
				</listOfProducts>
				<kineticLaw>
					<math xmlns="http://www.w3.org/1998/Math/MathML"/>
					<listOfParameters>
						<parameter id="OBJECTIVE_COEFFICIENT" value="0.0"/>
					</listOfParameters>
				</kineticLaw>
			</reaction>
			<reaction id="R141" name="-multiple_pathways-6.2.1.17-PROPIONATE--COA-LIGASE-RXN" reversible="false">
				<listOfReactants>
					<speciesReference species="S13" stoichiometry="1.0"/>
					<speciesReference species="S140" stoichiometry="1.0"/>
					<speciesReference species="S183" stoichiometry="1.0"/>
				</listOfReactants>
				<listOfProducts>
					<speciesReference species="S184" stoichiometry="1.0"/>
					<speciesReference species="S161" stoichiometry="1.0"/>
					<speciesReference species="S145" stoichiometry="1.0"/>
				</listOfProducts>
				<kineticLaw>
					<math xmlns="http://www.w3.org/1998/Math/MathML"/>
					<listOfParameters>
						<parameter id="LOWER_BOUND" value="0.0"/>
						<parameter id="OBJECTIVE_COEFFICIENT" value="0.0"/>
					</listOfParameters>
				</kineticLaw>
			</reaction>
			<reaction id="R142" name="-multiple_pathways-6.4.1.2-ACETYL-COA-CARBOXYLTRANSFER-RXN" reversible="false">
				<listOfReactants>
					<speciesReference species="S141" stoichiometry="1.0"/>
					<speciesReference species="S13" stoichiometry="1.0"/>
					<speciesReference species="S185" stoichiometry="1.0"/>
				</listOfReactants>
				<listOfProducts>
					<speciesReference species="S16" stoichiometry="1.0"/>
					<speciesReference species="S186" stoichiometry="1.0"/>
					<speciesReference species="S17" stoichiometry="1.0"/>
					<speciesReference species="S18" stoichiometry="1.0"/>
				</listOfProducts>
				<kineticLaw>
					<math xmlns="http://www.w3.org/1998/Math/MathML"/>
					<listOfParameters>
						<parameter id="LOWER_BOUND" value="0.0"/>
						<parameter id="OBJECTIVE_COEFFICIENT" value="0.0"/>
					</listOfParameters>
				</kineticLaw>
			</reaction>
			<reaction id="R143" name="-multiple_pathways-RXN-2881-spontaneous" reversible="false">
				<listOfReactants>
					<speciesReference species="S187" stoichiometry="1.0"/>
					<speciesReference species="S126" stoichiometry="1.0"/>
				</listOfReactants>
				<listOfProducts>
					<speciesReference species="S116" stoichiometry="1.0"/>
					<speciesReference species="S14" stoichiometry="1.0"/>
				</listOfProducts>
				<kineticLaw>
					<math xmlns="http://www.w3.org/1998/Math/MathML"/>
					<listOfParameters>
						<parameter id="LOWER_BOUND" value="0.0"/>
						<parameter id="OBJECTIVE_COEFFICIENT" value="0.0"/>
					</listOfParameters>
				</kineticLaw>
			</reaction>
			<reaction id="R144" name="-no_pathway-1.-.-.--FCLREDUCT-RXN" reversible="true">
				<listOfReactants>
					<speciesReference species="S188" stoichiometry="1.0"/>
					<speciesReference species="S101" stoichiometry="1.0"/>
					<speciesReference species="S18" stoichiometry="1.0"/>
				</listOfReactants>
				<listOfProducts>
					<speciesReference species="S189" stoichiometry="1.0"/>
					<speciesReference species="S100" stoichiometry="1.0"/>
				</listOfProducts>
				<kineticLaw>
					<math xmlns="http://www.w3.org/1998/Math/MathML"/>
					<listOfParameters>
						<parameter id="OBJECTIVE_COEFFICIENT" value="0.0"/>
					</listOfParameters>
				</kineticLaw>
			</reaction>
			<reaction id="R145" name="-no_pathway-1.-.-.--RXN0-276" reversible="true">
				<listOfReactants>
					<speciesReference species="S91" stoichiometry="1.0"/>
					<speciesReference species="S190" stoichiometry="1.0"/>
				</listOfReactants>
				<listOfProducts>
					<speciesReference species="S191" stoichiometry="1.0"/>
					<speciesReference species="S93" stoichiometry="1.0"/>
					<speciesReference species="S18" stoichiometry="1.0"/>
				</listOfProducts>
				<kineticLaw>
					<math xmlns="http://www.w3.org/1998/Math/MathML"/>
					<listOfParameters>
						<parameter id="OBJECTIVE_COEFFICIENT" value="0.0"/>
					</listOfParameters>
				</kineticLaw>
			</reaction>
			<reaction id="R146" name="-no_pathway-1.-.-.--RXN0-5101" reversible="true">
				<listOfReactants>
					<speciesReference species="S192" stoichiometry="1.0"/>
					<speciesReference species="S18" stoichiometry="2.0"/>
				</listOfReactants>
				<listOfProducts>
					<speciesReference species="S193" stoichiometry="1.0"/>
				</listOfProducts>
				<kineticLaw>
					<math xmlns="http://www.w3.org/1998/Math/MathML"/>
					<listOfParameters>
						<parameter id="OBJECTIVE_COEFFICIENT" value="0.0"/>
					</listOfParameters>
				</kineticLaw>
			</reaction>
			<reaction id="R147" name="-no_pathway-1.-.-.--RXN0-6277" reversible="true">
				<listOfReactants>
					<speciesReference species="S18" stoichiometry="2.0"/>
					<speciesReference species="S194" stoichiometry="1.0"/>
					<speciesReference species="S195" stoichiometry="1.0"/>
				</listOfReactants>
				<listOfProducts>
					<speciesReference species="S52" stoichiometry="1.0"/>
					<speciesReference species="S14" stoichiometry="1.0"/>
					<speciesReference species="S196" stoichiometry="1.0"/>
				</listOfProducts>
				<kineticLaw>
					<math xmlns="http://www.w3.org/1998/Math/MathML"/>
					<listOfParameters>
						<parameter id="OBJECTIVE_COEFFICIENT" value="0.0"/>
					</listOfParameters>
				</kineticLaw>
			</reaction>
			<reaction id="R148" name="-no_pathway-1.1.1.100-RXN-11476" reversible="false">
				<listOfReactants>
					<speciesReference species="S101" stoichiometry="1.0"/>
					<speciesReference species="S18" stoichiometry="1.0"/>
					<speciesReference species="S197" stoichiometry="1.0"/>
				</listOfReactants>
				<listOfProducts>
					<speciesReference species="S100" stoichiometry="1.0"/>
					<speciesReference species="S198" stoichiometry="1.0"/>
				</listOfProducts>
				<kineticLaw>
					<math xmlns="http://www.w3.org/1998/Math/MathML"/>
					<listOfParameters>
						<parameter id="LOWER_BOUND" value="0.0"/>
						<parameter id="OBJECTIVE_COEFFICIENT" value="0.0"/>
					</listOfParameters>
				</kineticLaw>
			</reaction>
			<reaction id="R149" name="-no_pathway-1.1.1.100-RXN-11480" reversible="false">
				<listOfReactants>
					<speciesReference species="S101" stoichiometry="1.0"/>
					<speciesReference species="S18" stoichiometry="1.0"/>
					<speciesReference species="S199" stoichiometry="1.0"/>
				</listOfReactants>
				<listOfProducts>
					<speciesReference species="S100" stoichiometry="1.0"/>
					<speciesReference species="S200" stoichiometry="1.0"/>
				</listOfProducts>
				<kineticLaw>
					<math xmlns="http://www.w3.org/1998/Math/MathML"/>
					<listOfParameters>
						<parameter id="LOWER_BOUND" value="0.0"/>
						<parameter id="OBJECTIVE_COEFFICIENT" value="0.0"/>
					</listOfParameters>
				</kineticLaw>
			</reaction>
			<reaction id="R150" name="-no_pathway-1.1.1.100-RXN-9514" reversible="false">
				<listOfReactants>
					<speciesReference species="S101" stoichiometry="1.0"/>
					<speciesReference species="S18" stoichiometry="1.0"/>
					<speciesReference species="S201" stoichiometry="1.0"/>
				</listOfReactants>
				<listOfProducts>
					<speciesReference species="S100" stoichiometry="1.0"/>
					<speciesReference species="S202" stoichiometry="1.0"/>
				</listOfProducts>
				<kineticLaw>
					<math xmlns="http://www.w3.org/1998/Math/MathML"/>
					<listOfParameters>
						<parameter id="LOWER_BOUND" value="0.0"/>
						<parameter id="OBJECTIVE_COEFFICIENT" value="0.0"/>
					</listOfParameters>
				</kineticLaw>
			</reaction>
			<reaction id="R151" name="-no_pathway-1.1.1.100-RXN-9518" reversible="true">
				<listOfReactants>
					<speciesReference species="S100" stoichiometry="1.0"/>
					<speciesReference species="S203" stoichiometry="1.0"/>
				</listOfReactants>
				<listOfProducts>
					<speciesReference species="S101" stoichiometry="1.0"/>
					<speciesReference species="S18" stoichiometry="1.0"/>
					<speciesReference species="S204" stoichiometry="1.0"/>
				</listOfProducts>
				<kineticLaw>
					<math xmlns="http://www.w3.org/1998/Math/MathML"/>
					<listOfParameters>
						<parameter id="UPPER_BOUND" value="0.0"/>
						<parameter id="OBJECTIVE_COEFFICIENT" value="0.0"/>
					</listOfParameters>
				</kineticLaw>
			</reaction>
			<reaction id="R152" name="-no_pathway-1.1.1.100-RXN-9524" reversible="true">
				<listOfReactants>
					<speciesReference species="S100" stoichiometry="1.0"/>
					<speciesReference species="S205" stoichiometry="1.0"/>
				</listOfReactants>
				<listOfProducts>
					<speciesReference species="S101" stoichiometry="1.0"/>
					<speciesReference species="S18" stoichiometry="1.0"/>
					<speciesReference species="S206" stoichiometry="1.0"/>
				</listOfProducts>
				<kineticLaw>
					<math xmlns="http://www.w3.org/1998/Math/MathML"/>
					<listOfParameters>
						<parameter id="UPPER_BOUND" value="0.0"/>
						<parameter id="OBJECTIVE_COEFFICIENT" value="0.0"/>
					</listOfParameters>
				</kineticLaw>
			</reaction>
			<reaction id="R153" name="-no_pathway-1.1.1.100-RXN-9528" reversible="true">
				<listOfReactants>
					<speciesReference species="S100" stoichiometry="1.0"/>
					<speciesReference species="S207" stoichiometry="1.0"/>
				</listOfReactants>
				<listOfProducts>
					<speciesReference species="S101" stoichiometry="1.0"/>
					<speciesReference species="S18" stoichiometry="1.0"/>
					<speciesReference species="S208" stoichiometry="1.0"/>
				</listOfProducts>
				<kineticLaw>
					<math xmlns="http://www.w3.org/1998/Math/MathML"/>
					<listOfParameters>
						<parameter id="UPPER_BOUND" value="0.0"/>
						<parameter id="OBJECTIVE_COEFFICIENT" value="0.0"/>
					</listOfParameters>
				</kineticLaw>
			</reaction>
			<reaction id="R154" name="-no_pathway-1.1.1.100-RXN-9532" reversible="true">
				<listOfReactants>
					<speciesReference species="S100" stoichiometry="1.0"/>
					<speciesReference species="S209" stoichiometry="1.0"/>
				</listOfReactants>
				<listOfProducts>
					<speciesReference species="S101" stoichiometry="1.0"/>
					<speciesReference species="S18" stoichiometry="1.0"/>
					<speciesReference species="S210" stoichiometry="1.0"/>
				</listOfProducts>
				<kineticLaw>
					<math xmlns="http://www.w3.org/1998/Math/MathML"/>
					<listOfParameters>
						<parameter id="UPPER_BOUND" value="0.0"/>
						<parameter id="OBJECTIVE_COEFFICIENT" value="0.0"/>
					</listOfParameters>
				</kineticLaw>
			</reaction>
			<reaction id="R155" name="-no_pathway-1.1.1.100-RXN-9536" reversible="true">
				<listOfReactants>
					<speciesReference species="S100" stoichiometry="1.0"/>
					<speciesReference species="S211" stoichiometry="1.0"/>
				</listOfReactants>
				<listOfProducts>
					<speciesReference species="S101" stoichiometry="1.0"/>
					<speciesReference species="S18" stoichiometry="1.0"/>
					<speciesReference species="S212" stoichiometry="1.0"/>
				</listOfProducts>
				<kineticLaw>
					<math xmlns="http://www.w3.org/1998/Math/MathML"/>
					<listOfParameters>
						<parameter id="UPPER_BOUND" value="0.0"/>
						<parameter id="OBJECTIVE_COEFFICIENT" value="0.0"/>
					</listOfParameters>
				</kineticLaw>
			</reaction>
			<reaction id="R156" name="-no_pathway-1.1.1.100-RXN-9540" reversible="true">
				<listOfReactants>
					<speciesReference species="S100" stoichiometry="1.0"/>
					<speciesReference species="S213" stoichiometry="1.0"/>
				</listOfReactants>
				<listOfProducts>
					<speciesReference species="S101" stoichiometry="1.0"/>
					<speciesReference species="S18" stoichiometry="1.0"/>
					<speciesReference species="S214" stoichiometry="1.0"/>
				</listOfProducts>
				<kineticLaw>
					<math xmlns="http://www.w3.org/1998/Math/MathML"/>
					<listOfParameters>
						<parameter id="UPPER_BOUND" value="0.0"/>
						<parameter id="OBJECTIVE_COEFFICIENT" value="0.0"/>
					</listOfParameters>
				</kineticLaw>
			</reaction>
			<reaction id="R157" name="-no_pathway-1.1.1.100-RXN-9556" reversible="true">
				<listOfReactants>
					<speciesReference species="S100" stoichiometry="1.0"/>
					<speciesReference species="S215" stoichiometry="1.0"/>
				</listOfReactants>
				<listOfProducts>
					<speciesReference species="S101" stoichiometry="1.0"/>
					<speciesReference species="S18" stoichiometry="1.0"/>
					<speciesReference species="S216" stoichiometry="1.0"/>
				</listOfProducts>
				<kineticLaw>
					<math xmlns="http://www.w3.org/1998/Math/MathML"/>
					<listOfParameters>
						<parameter id="UPPER_BOUND" value="0.0"/>
						<parameter id="OBJECTIVE_COEFFICIENT" value="0.0"/>
					</listOfParameters>
				</kineticLaw>
			</reaction>
			<reaction id="R158" name="-no_pathway-1.1.1.100-RXN-9633" reversible="true">
				<listOfReactants>
					<speciesReference species="S100" stoichiometry="1.0"/>
					<speciesReference species="S217" stoichiometry="1.0"/>
				</listOfReactants>
				<listOfProducts>
					<speciesReference species="S101" stoichiometry="1.0"/>
					<speciesReference species="S18" stoichiometry="1.0"/>
					<speciesReference species="S218" stoichiometry="1.0"/>
				</listOfProducts>
				<kineticLaw>
					<math xmlns="http://www.w3.org/1998/Math/MathML"/>
					<listOfParameters>
						<parameter id="UPPER_BOUND" value="0.0"/>
						<parameter id="OBJECTIVE_COEFFICIENT" value="0.0"/>
					</listOfParameters>
				</kineticLaw>
			</reaction>
			<reaction id="R159" name="-no_pathway-1.1.1.100-RXN1G-1050" reversible="false">
				<listOfReactants>
					<speciesReference species="S101" stoichiometry="1.0"/>
					<speciesReference species="S219" stoichiometry="1.0"/>
				</listOfReactants>
				<listOfProducts>
					<speciesReference species="S100" stoichiometry="1.0"/>
					<speciesReference species="S220" stoichiometry="1.0"/>
				</listOfProducts>
				<kineticLaw>
					<math xmlns="http://www.w3.org/1998/Math/MathML"/>
					<listOfParameters>
						<parameter id="LOWER_BOUND" value="0.0"/>
						<parameter id="OBJECTIVE_COEFFICIENT" value="0.0"/>
					</listOfParameters>
				</kineticLaw>
			</reaction>
			<reaction id="R160" name="-no_pathway-1.1.1.100-RXN1G-1053" reversible="false">
				<listOfReactants>
					<speciesReference species="S101" stoichiometry="1.0"/>
					<speciesReference species="S221" stoichiometry="1.0"/>
				</listOfReactants>
				<listOfProducts>
					<speciesReference species="S100" stoichiometry="1.0"/>
					<speciesReference species="S222" stoichiometry="1.0"/>
				</listOfProducts>
				<kineticLaw>
					<math xmlns="http://www.w3.org/1998/Math/MathML"/>
					<listOfParameters>
						<parameter id="LOWER_BOUND" value="0.0"/>
						<parameter id="OBJECTIVE_COEFFICIENT" value="0.0"/>
					</listOfParameters>
				</kineticLaw>
			</reaction>
			<reaction id="R161" name="-no_pathway-1.1.1.100-RXN1G-1247" reversible="false">
				<listOfReactants>
					<speciesReference species="S101" stoichiometry="1.0"/>
					<speciesReference species="S223" stoichiometry="1.0"/>
				</listOfReactants>
				<listOfProducts>
					<speciesReference species="S100" stoichiometry="1.0"/>
					<speciesReference species="S224" stoichiometry="1.0"/>
				</listOfProducts>
				<kineticLaw>
					<math xmlns="http://www.w3.org/1998/Math/MathML"/>
					<listOfParameters>
						<parameter id="LOWER_BOUND" value="0.0"/>
						<parameter id="OBJECTIVE_COEFFICIENT" value="0.0"/>
					</listOfParameters>
				</kineticLaw>
			</reaction>
			<reaction id="R162" name="-no_pathway-1.1.1.100-RXN1G-157" reversible="false">
				<listOfReactants>
					<speciesReference species="S101" stoichiometry="1.0"/>
					<speciesReference species="S225" stoichiometry="1.0"/>
				</listOfReactants>
				<listOfProducts>
					<speciesReference species="S100" stoichiometry="1.0"/>
					<speciesReference species="S226" stoichiometry="1.0"/>
				</listOfProducts>
				<kineticLaw>
					<math xmlns="http://www.w3.org/1998/Math/MathML"/>
					<listOfParameters>
						<parameter id="LOWER_BOUND" value="0.0"/>
						<parameter id="OBJECTIVE_COEFFICIENT" value="0.0"/>
					</listOfParameters>
				</kineticLaw>
			</reaction>
			<reaction id="R163" name="-no_pathway-1.1.1.100-RXN1G-163" reversible="false">
				<listOfReactants>
					<speciesReference species="S101" stoichiometry="1.0"/>
					<speciesReference species="S227" stoichiometry="1.0"/>
				</listOfReactants>
				<listOfProducts>
					<speciesReference species="S100" stoichiometry="1.0"/>
					<speciesReference species="S228" stoichiometry="1.0"/>
				</listOfProducts>
				<kineticLaw>
					<math xmlns="http://www.w3.org/1998/Math/MathML"/>
					<listOfParameters>
						<parameter id="LOWER_BOUND" value="0.0"/>
						<parameter id="OBJECTIVE_COEFFICIENT" value="0.0"/>
					</listOfParameters>
				</kineticLaw>
			</reaction>
			<reaction id="R164" name="-no_pathway-1.1.1.100-RXN1G-182" reversible="false">
				<listOfReactants>
					<speciesReference species="S101" stoichiometry="1.0"/>
					<speciesReference species="S229" stoichiometry="1.0"/>
				</listOfReactants>
				<listOfProducts>
					<speciesReference species="S100" stoichiometry="1.0"/>
					<speciesReference species="S230" stoichiometry="1.0"/>
				</listOfProducts>
				<kineticLaw>
					<math xmlns="http://www.w3.org/1998/Math/MathML"/>
					<listOfParameters>
						<parameter id="LOWER_BOUND" value="0.0"/>
						<parameter id="OBJECTIVE_COEFFICIENT" value="0.0"/>
					</listOfParameters>
				</kineticLaw>
			</reaction>
			<reaction id="R165" name="-no_pathway-1.1.1.100-RXN1G-184" reversible="false">
				<listOfReactants>
					<speciesReference species="S101" stoichiometry="1.0"/>
					<speciesReference species="S231" stoichiometry="1.0"/>
				</listOfReactants>
				<listOfProducts>
					<speciesReference species="S100" stoichiometry="1.0"/>
					<speciesReference species="S232" stoichiometry="1.0"/>
				</listOfProducts>
				<kineticLaw>
					<math xmlns="http://www.w3.org/1998/Math/MathML"/>
					<listOfParameters>
						<parameter id="LOWER_BOUND" value="0.0"/>
						<parameter id="OBJECTIVE_COEFFICIENT" value="0.0"/>
					</listOfParameters>
				</kineticLaw>
			</reaction>
			<reaction id="R166" name="-no_pathway-1.1.1.100-RXN1G-203" reversible="false">
				<listOfReactants>
					<speciesReference species="S101" stoichiometry="1.0"/>
					<speciesReference species="S233" stoichiometry="1.0"/>
				</listOfReactants>
				<listOfProducts>
					<speciesReference species="S100" stoichiometry="1.0"/>
					<speciesReference species="S234" stoichiometry="1.0"/>
				</listOfProducts>
				<kineticLaw>
					<math xmlns="http://www.w3.org/1998/Math/MathML"/>
					<listOfParameters>
						<parameter id="LOWER_BOUND" value="0.0"/>
						<parameter id="OBJECTIVE_COEFFICIENT" value="0.0"/>
					</listOfParameters>
				</kineticLaw>
			</reaction>
			<reaction id="R167" name="-no_pathway-1.1.1.100-RXN1G-240" reversible="false">
				<listOfReactants>
					<speciesReference species="S101" stoichiometry="1.0"/>
					<speciesReference species="S235" stoichiometry="1.0"/>
				</listOfReactants>
				<listOfProducts>
					<speciesReference species="S100" stoichiometry="1.0"/>
					<speciesReference species="S236" stoichiometry="1.0"/>
				</listOfProducts>
				<kineticLaw>
					<math xmlns="http://www.w3.org/1998/Math/MathML"/>
					<listOfParameters>
						<parameter id="LOWER_BOUND" value="0.0"/>
						<parameter id="OBJECTIVE_COEFFICIENT" value="0.0"/>
					</listOfParameters>
				</kineticLaw>
			</reaction>
			<reaction id="R168" name="-no_pathway-1.1.1.100-RXN1G-252" reversible="false">
				<listOfReactants>
					<speciesReference species="S101" stoichiometry="1.0"/>
					<speciesReference species="S237" stoichiometry="1.0"/>
				</listOfReactants>
				<listOfProducts>
					<speciesReference species="S100" stoichiometry="1.0"/>
					<speciesReference species="S238" stoichiometry="1.0"/>
				</listOfProducts>
				<kineticLaw>
					<math xmlns="http://www.w3.org/1998/Math/MathML"/>
					<listOfParameters>
						<parameter id="LOWER_BOUND" value="0.0"/>
						<parameter id="OBJECTIVE_COEFFICIENT" value="0.0"/>
					</listOfParameters>
				</kineticLaw>
			</reaction>
			<reaction id="R169" name="-no_pathway-1.1.1.100-RXN1G-260" reversible="false">
				<listOfReactants>
					<speciesReference species="S101" stoichiometry="1.0"/>
					<speciesReference species="S239" stoichiometry="1.0"/>
				</listOfReactants>
				<listOfProducts>
					<speciesReference species="S100" stoichiometry="1.0"/>
					<speciesReference species="S240" stoichiometry="1.0"/>
				</listOfProducts>
				<kineticLaw>
					<math xmlns="http://www.w3.org/1998/Math/MathML"/>
					<listOfParameters>
						<parameter id="LOWER_BOUND" value="0.0"/>
						<parameter id="OBJECTIVE_COEFFICIENT" value="0.0"/>
					</listOfParameters>
				</kineticLaw>
			</reaction>
			<reaction id="R170" name="-no_pathway-1.1.1.100-RXN1G-262" reversible="false">
				<listOfReactants>
					<speciesReference species="S101" stoichiometry="1.0"/>
					<speciesReference species="S241" stoichiometry="1.0"/>
				</listOfReactants>
				<listOfProducts>
					<speciesReference species="S100" stoichiometry="1.0"/>
					<speciesReference species="S242" stoichiometry="1.0"/>
				</listOfProducts>
				<kineticLaw>
					<math xmlns="http://www.w3.org/1998/Math/MathML"/>
					<listOfParameters>
						<parameter id="LOWER_BOUND" value="0.0"/>
						<parameter id="OBJECTIVE_COEFFICIENT" value="0.0"/>
					</listOfParameters>
				</kineticLaw>
			</reaction>
			<reaction id="R171" name="-no_pathway-1.1.1.100-RXN1G-287" reversible="false">
				<listOfReactants>
					<speciesReference species="S101" stoichiometry="1.0"/>
					<speciesReference species="S243" stoichiometry="1.0"/>
				</listOfReactants>
				<listOfProducts>
					<speciesReference species="S100" stoichiometry="1.0"/>
					<speciesReference species="S244" stoichiometry="1.0"/>
				</listOfProducts>
				<kineticLaw>
					<math xmlns="http://www.w3.org/1998/Math/MathML"/>
					<listOfParameters>
						<parameter id="LOWER_BOUND" value="0.0"/>
						<parameter id="OBJECTIVE_COEFFICIENT" value="0.0"/>
					</listOfParameters>
				</kineticLaw>
			</reaction>
			<reaction id="R172" name="-no_pathway-1.1.1.100-RXN1G-358" reversible="false">
				<listOfReactants>
					<speciesReference species="S101" stoichiometry="1.0"/>
					<speciesReference species="S245" stoichiometry="1.0"/>
				</listOfReactants>
				<listOfProducts>
					<speciesReference species="S100" stoichiometry="1.0"/>
					<speciesReference species="S246" stoichiometry="1.0"/>
				</listOfProducts>
				<kineticLaw>
					<math xmlns="http://www.w3.org/1998/Math/MathML"/>
					<listOfParameters>
						<parameter id="LOWER_BOUND" value="0.0"/>
						<parameter id="OBJECTIVE_COEFFICIENT" value="0.0"/>
					</listOfParameters>
				</kineticLaw>
			</reaction>
			<reaction id="R173" name="-no_pathway-1.1.1.100-RXN1G-364" reversible="false">
				<listOfReactants>
					<speciesReference species="S101" stoichiometry="1.0"/>
					<speciesReference species="S247" stoichiometry="1.0"/>
				</listOfReactants>
				<listOfProducts>
					<speciesReference species="S100" stoichiometry="1.0"/>
					<speciesReference species="S248" stoichiometry="1.0"/>
				</listOfProducts>
				<kineticLaw>
					<math xmlns="http://www.w3.org/1998/Math/MathML"/>
					<listOfParameters>
						<parameter id="LOWER_BOUND" value="0.0"/>
						<parameter id="OBJECTIVE_COEFFICIENT" value="0.0"/>
					</listOfParameters>
				</kineticLaw>
			</reaction>
			<reaction id="R174" name="-no_pathway-1.1.1.100-RXN1G-384" reversible="false">
				<listOfReactants>
					<speciesReference species="S101" stoichiometry="1.0"/>
					<speciesReference species="S249" stoichiometry="1.0"/>
				</listOfReactants>
				<listOfProducts>
					<speciesReference species="S100" stoichiometry="1.0"/>
					<speciesReference species="S250" stoichiometry="1.0"/>
				</listOfProducts>
				<kineticLaw>
					<math xmlns="http://www.w3.org/1998/Math/MathML"/>
					<listOfParameters>
						<parameter id="LOWER_BOUND" value="0.0"/>
						<parameter id="OBJECTIVE_COEFFICIENT" value="0.0"/>
					</listOfParameters>
				</kineticLaw>
			</reaction>
			<reaction id="R175" name="-no_pathway-1.1.1.100-RXN1G-408" reversible="false">
				<listOfReactants>
					<speciesReference species="S101" stoichiometry="1.0"/>
					<speciesReference species="S251" stoichiometry="1.0"/>
				</listOfReactants>
				<listOfProducts>
					<speciesReference species="S100" stoichiometry="1.0"/>
					<speciesReference species="S252" stoichiometry="1.0"/>
				</listOfProducts>
				<kineticLaw>
					<math xmlns="http://www.w3.org/1998/Math/MathML"/>
					<listOfParameters>
						<parameter id="LOWER_BOUND" value="0.0"/>
						<parameter id="OBJECTIVE_COEFFICIENT" value="0.0"/>
					</listOfParameters>
				</kineticLaw>
			</reaction>
			<reaction id="R176" name="-no_pathway-1.1.1.100-RXN1G-409" reversible="false">
				<listOfReactants>
					<speciesReference species="S101" stoichiometry="1.0"/>
					<speciesReference species="S253" stoichiometry="1.0"/>
				</listOfReactants>
				<listOfProducts>
					<speciesReference species="S100" stoichiometry="1.0"/>
					<speciesReference species="S254" stoichiometry="1.0"/>
				</listOfProducts>
				<kineticLaw>
					<math xmlns="http://www.w3.org/1998/Math/MathML"/>
					<listOfParameters>
						<parameter id="LOWER_BOUND" value="0.0"/>
						<parameter id="OBJECTIVE_COEFFICIENT" value="0.0"/>
					</listOfParameters>
				</kineticLaw>
			</reaction>
			<reaction id="R177" name="-no_pathway-1.1.1.100-RXN1G-469" reversible="false">
				<listOfReactants>
					<speciesReference species="S101" stoichiometry="1.0"/>
					<speciesReference species="S225" stoichiometry="1.0"/>
				</listOfReactants>
				<listOfProducts>
					<speciesReference species="S100" stoichiometry="1.0"/>
					<speciesReference species="S226" stoichiometry="1.0"/>
				</listOfProducts>
				<kineticLaw>
					<math xmlns="http://www.w3.org/1998/Math/MathML"/>
					<listOfParameters>
						<parameter id="LOWER_BOUND" value="0.0"/>
						<parameter id="OBJECTIVE_COEFFICIENT" value="0.0"/>
					</listOfParameters>
				</kineticLaw>
			</reaction>
			<reaction id="R178" name="-no_pathway-1.1.1.100-RXN1G-481" reversible="false">
				<listOfReactants>
					<speciesReference species="S101" stoichiometry="1.0"/>
					<speciesReference species="S255" stoichiometry="1.0"/>
				</listOfReactants>
				<listOfProducts>
					<speciesReference species="S100" stoichiometry="1.0"/>
					<speciesReference species="S256" stoichiometry="1.0"/>
				</listOfProducts>
				<kineticLaw>
					<math xmlns="http://www.w3.org/1998/Math/MathML"/>
					<listOfParameters>
						<parameter id="LOWER_BOUND" value="0.0"/>
						<parameter id="OBJECTIVE_COEFFICIENT" value="0.0"/>
					</listOfParameters>
				</kineticLaw>
			</reaction>
			<reaction id="R179" name="-no_pathway-1.1.1.100-RXN1G-613" reversible="false">
				<listOfReactants>
					<speciesReference species="S101" stoichiometry="1.0"/>
					<speciesReference species="S257" stoichiometry="1.0"/>
				</listOfReactants>
				<listOfProducts>
					<speciesReference species="S100" stoichiometry="1.0"/>
					<speciesReference species="S258" stoichiometry="1.0"/>
				</listOfProducts>
				<kineticLaw>
					<math xmlns="http://www.w3.org/1998/Math/MathML"/>
					<listOfParameters>
						<parameter id="LOWER_BOUND" value="0.0"/>
						<parameter id="OBJECTIVE_COEFFICIENT" value="0.0"/>
					</listOfParameters>
				</kineticLaw>
			</reaction>
			<reaction id="R180" name="-no_pathway-1.1.1.100-RXN1G-617" reversible="false">
				<listOfReactants>
					<speciesReference species="S101" stoichiometry="1.0"/>
					<speciesReference species="S259" stoichiometry="1.0"/>
				</listOfReactants>
				<listOfProducts>
					<speciesReference species="S100" stoichiometry="1.0"/>
					<speciesReference species="S260" stoichiometry="1.0"/>
				</listOfProducts>
				<kineticLaw>
					<math xmlns="http://www.w3.org/1998/Math/MathML"/>
					<listOfParameters>
						<parameter id="LOWER_BOUND" value="0.0"/>
						<parameter id="OBJECTIVE_COEFFICIENT" value="0.0"/>
					</listOfParameters>
				</kineticLaw>
			</reaction>
			<reaction id="R181" name="-no_pathway-1.1.1.100-RXN1G-637" reversible="false">
				<listOfReactants>
					<speciesReference species="S101" stoichiometry="1.0"/>
					<speciesReference species="S261" stoichiometry="1.0"/>
				</listOfReactants>
				<listOfProducts>
					<speciesReference species="S100" stoichiometry="1.0"/>
					<speciesReference species="S262" stoichiometry="1.0"/>
				</listOfProducts>
				<kineticLaw>
					<math xmlns="http://www.w3.org/1998/Math/MathML"/>
					<listOfParameters>
						<parameter id="LOWER_BOUND" value="0.0"/>
						<parameter id="OBJECTIVE_COEFFICIENT" value="0.0"/>
					</listOfParameters>
				</kineticLaw>
			</reaction>
			<reaction id="R182" name="-no_pathway-1.1.1.100-RXN1G-717" reversible="false">
				<listOfReactants>
					<speciesReference species="S101" stoichiometry="1.0"/>
					<speciesReference species="S263" stoichiometry="1.0"/>
				</listOfReactants>
				<listOfProducts>
					<speciesReference species="S100" stoichiometry="1.0"/>
					<speciesReference species="S264" stoichiometry="1.0"/>
				</listOfProducts>
				<kineticLaw>
					<math xmlns="http://www.w3.org/1998/Math/MathML"/>
					<listOfParameters>
						<parameter id="LOWER_BOUND" value="0.0"/>
						<parameter id="OBJECTIVE_COEFFICIENT" value="0.0"/>
					</listOfParameters>
				</kineticLaw>
			</reaction>
			<reaction id="R183" name="-no_pathway-1.1.1.100-RXN1G-72" reversible="false">
				<listOfReactants>
					<speciesReference species="S101" stoichiometry="1.0"/>
					<speciesReference species="S265" stoichiometry="1.0"/>
				</listOfReactants>
				<listOfProducts>
					<speciesReference species="S100" stoichiometry="1.0"/>
					<speciesReference species="S266" stoichiometry="1.0"/>
				</listOfProducts>
				<kineticLaw>
					<math xmlns="http://www.w3.org/1998/Math/MathML"/>
					<listOfParameters>
						<parameter id="LOWER_BOUND" value="0.0"/>
						<parameter id="OBJECTIVE_COEFFICIENT" value="0.0"/>
					</listOfParameters>
				</kineticLaw>
			</reaction>
			<reaction id="R184" name="-no_pathway-1.1.1.100-RXN1G-853" reversible="false">
				<listOfReactants>
					<speciesReference species="S101" stoichiometry="1.0"/>
					<speciesReference species="S267" stoichiometry="1.0"/>
				</listOfReactants>
				<listOfProducts>
					<speciesReference species="S100" stoichiometry="1.0"/>
					<speciesReference species="S268" stoichiometry="1.0"/>
				</listOfProducts>
				<kineticLaw>
					<math xmlns="http://www.w3.org/1998/Math/MathML"/>
					<listOfParameters>
						<parameter id="LOWER_BOUND" value="0.0"/>
						<parameter id="OBJECTIVE_COEFFICIENT" value="0.0"/>
					</listOfParameters>
				</kineticLaw>
			</reaction>
			<reaction id="R185" name="-no_pathway-1.1.1.100-RXN1G-881" reversible="false">
				<listOfReactants>
					<speciesReference species="S101" stoichiometry="1.0"/>
					<speciesReference species="S269" stoichiometry="1.0"/>
				</listOfReactants>
				<listOfProducts>
					<speciesReference species="S100" stoichiometry="1.0"/>
					<speciesReference species="S270" stoichiometry="1.0"/>
				</listOfProducts>
				<kineticLaw>
					<math xmlns="http://www.w3.org/1998/Math/MathML"/>
					<listOfParameters>
						<parameter id="LOWER_BOUND" value="0.0"/>
						<parameter id="OBJECTIVE_COEFFICIENT" value="0.0"/>
					</listOfParameters>
				</kineticLaw>
			</reaction>
			<reaction id="R186" name="-no_pathway-1.1.1.100-RXN1G-951" reversible="false">
				<listOfReactants>
					<speciesReference species="S101" stoichiometry="1.0"/>
					<speciesReference species="S271" stoichiometry="1.0"/>
				</listOfReactants>
				<listOfProducts>
					<speciesReference species="S100" stoichiometry="1.0"/>
					<speciesReference species="S272" stoichiometry="1.0"/>
				</listOfProducts>
				<kineticLaw>
					<math xmlns="http://www.w3.org/1998/Math/MathML"/>
					<listOfParameters>
						<parameter id="LOWER_BOUND" value="0.0"/>
						<parameter id="OBJECTIVE_COEFFICIENT" value="0.0"/>
					</listOfParameters>
				</kineticLaw>
			</reaction>
			<reaction id="R187" name="-no_pathway-1.1.1.157-3-HYDROXYBUTYRYL-COA-DEHYDROGENASE-RXN" reversible="true">
				<listOfReactants>
					<speciesReference species="S100" stoichiometry="1.0"/>
					<speciesReference species="S95" stoichiometry="1.0"/>
				</listOfReactants>
				<listOfProducts>
					<speciesReference species="S96" stoichiometry="1.0"/>
					<speciesReference species="S101" stoichiometry="1.0"/>
					<speciesReference species="S18" stoichiometry="1.0"/>
				</listOfProducts>
				<kineticLaw>
					<math xmlns="http://www.w3.org/1998/Math/MathML"/>
					<listOfParameters>
						<parameter id="UPPER_BOUND" value="0.0"/>
						<parameter id="OBJECTIVE_COEFFICIENT" value="0.0"/>
					</listOfParameters>
				</kineticLaw>
			</reaction>
			<reaction id="R188" name="-no_pathway-1.1.1.23-RXN-8001" reversible="false">
				<listOfReactants>
					<speciesReference species="S273" stoichiometry="1.0"/>
					<speciesReference species="S91" stoichiometry="2.0"/>
					<speciesReference species="S14" stoichiometry="1.0"/>
				</listOfReactants>
				<listOfProducts>
					<speciesReference species="S274" stoichiometry="1.0"/>
					<speciesReference species="S93" stoichiometry="2.0"/>
					<speciesReference species="S18" stoichiometry="3.0"/>
				</listOfProducts>
				<kineticLaw>
					<math xmlns="http://www.w3.org/1998/Math/MathML"/>
					<listOfParameters>
						<parameter id="LOWER_BOUND" value="0.0"/>
						<parameter id="OBJECTIVE_COEFFICIENT" value="0.0"/>
					</listOfParameters>
				</kineticLaw>
			</reaction>
			<reaction id="R189" name="-no_pathway-1.1.1.30-3-HYDROXYBUTYRATE-DEHYDROGENASE-RXN" reversible="true">
				<listOfReactants>
					<speciesReference species="S3" stoichiometry="1.0"/>
					<speciesReference species="S91" stoichiometry="1.0"/>
				</listOfReactants>
				<listOfProducts>
					<speciesReference species="S275" stoichiometry="1.0"/>
					<speciesReference species="S93" stoichiometry="1.0"/>
					<speciesReference species="S18" stoichiometry="1.0"/>
				</listOfProducts>
				<kineticLaw>
					<math xmlns="http://www.w3.org/1998/Math/MathML"/>
					<listOfParameters>
						<parameter id="OBJECTIVE_COEFFICIENT" value="0.0"/>
					</listOfParameters>
				</kineticLaw>
			</reaction>
			<reaction id="R190" name="-no_pathway-1.1.1.35-RXN-12570" reversible="true">
				<listOfReactants>
					<speciesReference species="S91" stoichiometry="1.0"/>
					<speciesReference species="S276" stoichiometry="1.0"/>
				</listOfReactants>
				<listOfProducts>
					<speciesReference species="S277" stoichiometry="1.0"/>
					<speciesReference species="S93" stoichiometry="1.0"/>
					<speciesReference species="S18" stoichiometry="1.0"/>
				</listOfProducts>
				<kineticLaw>
					<math xmlns="http://www.w3.org/1998/Math/MathML"/>
					<listOfParameters>
						<parameter id="UPPER_BOUND" value="0.0"/>
						<parameter id="OBJECTIVE_COEFFICIENT" value="0.0"/>
					</listOfParameters>
				</kineticLaw>
			</reaction>
			<reaction id="R191" name="-no_pathway-1.1.1.35-RXN-12705" reversible="false">
				<listOfReactants>
					<speciesReference species="S278" stoichiometry="1.0"/>
					<speciesReference species="S91" stoichiometry="1.0"/>
				</listOfReactants>
				<listOfProducts>
					<speciesReference species="S279" stoichiometry="1.0"/>
					<speciesReference species="S93" stoichiometry="1.0"/>
					<speciesReference species="S18" stoichiometry="1.0"/>
				</listOfProducts>
				<kineticLaw>
					<math xmlns="http://www.w3.org/1998/Math/MathML"/>
					<listOfParameters>
						<parameter id="LOWER_BOUND" value="0.0"/>
						<parameter id="OBJECTIVE_COEFFICIENT" value="0.0"/>
					</listOfParameters>
				</kineticLaw>
			</reaction>
			<reaction id="R192" name="-no_pathway-1.1.1.35-RXN-12709" reversible="false">
				<listOfReactants>
					<speciesReference species="S280" stoichiometry="1.0"/>
					<speciesReference species="S91" stoichiometry="1.0"/>
				</listOfReactants>
				<listOfProducts>
					<speciesReference species="S281" stoichiometry="1.0"/>
					<speciesReference species="S93" stoichiometry="1.0"/>
					<speciesReference species="S18" stoichiometry="1.0"/>
				</listOfProducts>
				<kineticLaw>
					<math xmlns="http://www.w3.org/1998/Math/MathML"/>
					<listOfParameters>
						<parameter id="LOWER_BOUND" value="0.0"/>
						<parameter id="OBJECTIVE_COEFFICIENT" value="0.0"/>
					</listOfParameters>
				</kineticLaw>
			</reaction>
			<reaction id="R193" name="-no_pathway-1.1.1.35-RXN-12750" reversible="false">
				<listOfReactants>
					<speciesReference species="S282" stoichiometry="1.0"/>
					<speciesReference species="S91" stoichiometry="1.0"/>
				</listOfReactants>
				<listOfProducts>
					<speciesReference species="S283" stoichiometry="1.0"/>
					<speciesReference species="S93" stoichiometry="1.0"/>
					<speciesReference species="S18" stoichiometry="1.0"/>
				</listOfProducts>
				<kineticLaw>
					<math xmlns="http://www.w3.org/1998/Math/MathML"/>
					<listOfParameters>
						<parameter id="LOWER_BOUND" value="0.0"/>
						<parameter id="OBJECTIVE_COEFFICIENT" value="0.0"/>
					</listOfParameters>
				</kineticLaw>
			</reaction>
			<reaction id="R194" name="-no_pathway-1.1.1.36-BHBDCLOS-RXN" reversible="true">
				<listOfReactants>
					<speciesReference species="S99" stoichiometry="1.0"/>
					<speciesReference species="S91" stoichiometry="1.0"/>
				</listOfReactants>
				<listOfProducts>
					<speciesReference species="S96" stoichiometry="1.0"/>
					<speciesReference species="S93" stoichiometry="1.0"/>
					<speciesReference species="S18" stoichiometry="1.0"/>
				</listOfProducts>
				<kineticLaw>
					<math xmlns="http://www.w3.org/1998/Math/MathML"/>
					<listOfParameters>
						<parameter id="OBJECTIVE_COEFFICIENT" value="0.0"/>
					</listOfParameters>
				</kineticLaw>
			</reaction>
			<reaction id="R195" name="-no_pathway-1.1.1.36-RXN-12560" reversible="true">
				<listOfReactants>
					<speciesReference species="S284" stoichiometry="1.0"/>
					<speciesReference species="S100" stoichiometry="1.0"/>
					<speciesReference species="S18" stoichiometry="3.0"/>
				</listOfReactants>
				<listOfProducts>
					<speciesReference species="S285" stoichiometry="1.0"/>
					<speciesReference species="S101" stoichiometry="1.0"/>
				</listOfProducts>
				<kineticLaw>
					<math xmlns="http://www.w3.org/1998/Math/MathML"/>
					<listOfParameters>
						<parameter id="OBJECTIVE_COEFFICIENT" value="0.0"/>
					</listOfParameters>
				</kineticLaw>
			</reaction>
			<reaction id="R196" name="-no_pathway-1.1.1.67-MANNITOL-2-DEHYDROGENASE-RXN" reversible="true">
				<listOfReactants>
					<speciesReference species="S286" stoichiometry="1.0"/>
					<speciesReference species="S91" stoichiometry="1.0"/>
				</listOfReactants>
				<listOfProducts>
					<speciesReference species="S287" stoichiometry="1.0"/>
					<speciesReference species="S93" stoichiometry="1.0"/>
					<speciesReference species="S18" stoichiometry="1.0"/>
				</listOfProducts>
				<kineticLaw>
					<math xmlns="http://www.w3.org/1998/Math/MathML"/>
					<listOfParameters>
						<parameter id="OBJECTIVE_COEFFICIENT" value="0.0"/>
					</listOfParameters>
				</kineticLaw>
			</reaction>
			<reaction id="R197" name="-no_pathway-1.1.1.79-GLYOXYLATE-REDUCTASE-NADP+-RXN" reversible="true">
				<listOfReactants>
					<speciesReference species="S288" stoichiometry="1.0"/>
					<speciesReference species="S100" stoichiometry="1.0"/>
				</listOfReactants>
				<listOfProducts>
					<speciesReference species="S289" stoichiometry="1.0"/>
					<speciesReference species="S101" stoichiometry="1.0"/>
					<speciesReference species="S18" stoichiometry="1.0"/>
				</listOfProducts>
				<kineticLaw>
					<math xmlns="http://www.w3.org/1998/Math/MathML"/>
					<listOfParameters>
						<parameter id="UPPER_BOUND" value="0.0"/>
						<parameter id="OBJECTIVE_COEFFICIENT" value="0.0"/>
					</listOfParameters>
				</kineticLaw>
			</reaction>
			<reaction id="R198" name="-no_pathway-1.1.1.83-1.1.1.83-RXN" reversible="false">
				<listOfReactants>
					<speciesReference species="S290" stoichiometry="1.0"/>
					<speciesReference species="S91" stoichiometry="1.0"/>
				</listOfReactants>
				<listOfProducts>
					<speciesReference species="S20" stoichiometry="1.0"/>
					<speciesReference species="S93" stoichiometry="1.0"/>
					<speciesReference species="S104" stoichiometry="1.0"/>
				</listOfProducts>
				<kineticLaw>
					<math xmlns="http://www.w3.org/1998/Math/MathML"/>
					<listOfParameters>
						<parameter id="LOWER_BOUND" value="0.0"/>
						<parameter id="OBJECTIVE_COEFFICIENT" value="0.0"/>
					</listOfParameters>
				</kineticLaw>
			</reaction>
			<reaction id="R199" name="-no_pathway-1.1.1.93-RXN-8643" reversible="true">
				<listOfReactants>
					<speciesReference species="S291" stoichiometry="1.0"/>
					<speciesReference species="S91" stoichiometry="1.0"/>
				</listOfReactants>
				<listOfProducts>
					<speciesReference species="S292" stoichiometry="1.0"/>
					<speciesReference species="S93" stoichiometry="1.0"/>
					<speciesReference species="S18" stoichiometry="1.0"/>
				</listOfProducts>
				<kineticLaw>
					<math xmlns="http://www.w3.org/1998/Math/MathML"/>
					<listOfParameters>
						<parameter id="OBJECTIVE_COEFFICIENT" value="0.0"/>
					</listOfParameters>
				</kineticLaw>
			</reaction>
			<reaction id="R200" name="-no_pathway-1.1.1.93-TARTRATE-DEHYDROGENASE-RXN" reversible="true">
				<listOfReactants>
					<speciesReference species="S91" stoichiometry="1.0"/>
					<speciesReference species="S293" stoichiometry="1.0"/>
				</listOfReactants>
				<listOfProducts>
					<speciesReference species="S292" stoichiometry="1.0"/>
					<speciesReference species="S93" stoichiometry="1.0"/>
					<speciesReference species="S18" stoichiometry="1.0"/>
				</listOfProducts>
				<kineticLaw>
					<math xmlns="http://www.w3.org/1998/Math/MathML"/>
					<listOfParameters>
						<parameter id="OBJECTIVE_COEFFICIENT" value="0.0"/>
					</listOfParameters>
				</kineticLaw>
			</reaction>
			<reaction id="R201" name="-no_pathway-1.1.3.15-RXN0-5364" reversible="false">
				<listOfReactants>
					<speciesReference species="S294" stoichiometry="1.0"/>
					<speciesReference species="S77" stoichiometry="1.0"/>
				</listOfReactants>
				<listOfProducts>
					<speciesReference species="S149" stoichiometry="1.0"/>
					<speciesReference species="S295" stoichiometry="1.0"/>
				</listOfProducts>
				<kineticLaw>
					<math xmlns="http://www.w3.org/1998/Math/MathML"/>
					<listOfParameters>
						<parameter id="LOWER_BOUND" value="0.0"/>
						<parameter id="OBJECTIVE_COEFFICIENT" value="0.0"/>
					</listOfParameters>
				</kineticLaw>
			</reaction>
			<reaction id="R202" name="-no_pathway-1.10.3.--RXN0-5266" reversible="false">
				<listOfReactants>
					<speciesReference species="S77" stoichiometry="1.0"/>
					<speciesReference species="S18" stoichiometry="4.0"/>
					<speciesReference species="S118" stoichiometry="2.0"/>
				</listOfReactants>
				<listOfProducts>
					<speciesReference species="S119" stoichiometry="4.0"/>
					<speciesReference species="S14" stoichiometry="2.0"/>
					<speciesReference species="S117" stoichiometry="2.0"/>
				</listOfProducts>
				<kineticLaw>
					<math xmlns="http://www.w3.org/1998/Math/MathML"/>
					<listOfParameters>
						<parameter id="LOWER_BOUND" value="0.0"/>
						<parameter id="OBJECTIVE_COEFFICIENT" value="0.0"/>
					</listOfParameters>
				</kineticLaw>
			</reaction>
			<reaction id="R203" name="-no_pathway-1.11.1.5-CYTOCHROME-C-PEROXIDASE-RXN" reversible="false">
				<listOfReactants>
					<speciesReference species="S18" stoichiometry="2.0"/>
					<speciesReference species="S295" stoichiometry="1.0"/>
					<speciesReference species="S124" stoichiometry="2.0"/>
				</listOfReactants>
				<listOfProducts>
					<speciesReference species="S14" stoichiometry="2.0"/>
					<speciesReference species="S123" stoichiometry="2.0"/>
				</listOfProducts>
				<kineticLaw>
					<math xmlns="http://www.w3.org/1998/Math/MathML"/>
					<listOfParameters>
						<parameter id="LOWER_BOUND" value="0.0"/>
						<parameter id="OBJECTIVE_COEFFICIENT" value="0.0"/>
					</listOfParameters>
				</kineticLaw>
			</reaction>
			<reaction id="R204" name="-no_pathway-1.14.11.18-1.14.11.18-RXN" reversible="false">
				<listOfReactants>
					<speciesReference species="S149" stoichiometry="1.0"/>
					<speciesReference species="S296" stoichiometry="1.0"/>
					<speciesReference species="S77" stoichiometry="1.0"/>
				</listOfReactants>
				<listOfProducts>
					<speciesReference species="S297" stoichiometry="1.0"/>
					<speciesReference species="S20" stoichiometry="1.0"/>
					<speciesReference species="S298" stoichiometry="1.0"/>
				</listOfProducts>
				<kineticLaw>
					<math xmlns="http://www.w3.org/1998/Math/MathML"/>
					<listOfParameters>
						<parameter id="LOWER_BOUND" value="0.0"/>
						<parameter id="OBJECTIVE_COEFFICIENT" value="0.0"/>
					</listOfParameters>
				</kineticLaw>
			</reaction>
			<reaction id="R205" name="-no_pathway-1.14.13.--2-OCTAPRENYL-6-METHOXYPHENOL-HYDROX-RXN" reversible="false">
				<listOfReactants>
					<speciesReference species="S299" stoichiometry="1.0"/>
					<speciesReference species="S101" stoichiometry="1.0"/>
					<speciesReference species="S77" stoichiometry="1.0"/>
					<speciesReference species="S18" stoichiometry="1.0"/>
				</listOfReactants>
				<listOfProducts>
					<speciesReference species="S100" stoichiometry="1.0"/>
					<speciesReference species="S300" stoichiometry="1.0"/>
					<speciesReference species="S14" stoichiometry="1.0"/>
				</listOfProducts>
				<kineticLaw>
					<math xmlns="http://www.w3.org/1998/Math/MathML"/>
					<listOfParameters>
						<parameter id="LOWER_BOUND" value="0.0"/>
						<parameter id="OBJECTIVE_COEFFICIENT" value="0.0"/>
					</listOfParameters>
				</kineticLaw>
			</reaction>
			<reaction id="R206" name="-no_pathway-1.14.13.--2-OCTAPRENYLPHENOL-HYDROX-RXN" reversible="false">
				<listOfReactants>
					<speciesReference species="S301" stoichiometry="1.0"/>
					<speciesReference species="S101" stoichiometry="1.0"/>
					<speciesReference species="S77" stoichiometry="1.0"/>
					<speciesReference species="S18" stoichiometry="1.0"/>
				</listOfReactants>
				<listOfProducts>
					<speciesReference species="S302" stoichiometry="1.0"/>
					<speciesReference species="S100" stoichiometry="1.0"/>
					<speciesReference species="S14" stoichiometry="1.0"/>
				</listOfProducts>
				<kineticLaw>
					<math xmlns="http://www.w3.org/1998/Math/MathML"/>
					<listOfParameters>
						<parameter id="LOWER_BOUND" value="0.0"/>
						<parameter id="OBJECTIVE_COEFFICIENT" value="0.0"/>
					</listOfParameters>
				</kineticLaw>
			</reaction>
			<reaction id="R207" name="-no_pathway-1.14.13.--RXN-10125" reversible="false">
				<listOfReactants>
					<speciesReference species="S303" stoichiometry="1.0"/>
					<speciesReference species="S101" stoichiometry="1.0"/>
					<speciesReference species="S77" stoichiometry="1.0"/>
					<speciesReference species="S18" stoichiometry="1.0"/>
				</listOfReactants>
				<listOfProducts>
					<speciesReference species="S304" stoichiometry="1.0"/>
					<speciesReference species="S100" stoichiometry="1.0"/>
					<speciesReference species="S14" stoichiometry="1.0"/>
				</listOfProducts>
				<kineticLaw>
					<math xmlns="http://www.w3.org/1998/Math/MathML"/>
					<listOfParameters>
						<parameter id="LOWER_BOUND" value="0.0"/>
						<parameter id="OBJECTIVE_COEFFICIENT" value="0.0"/>
					</listOfParameters>
				</kineticLaw>
			</reaction>
			<reaction id="R208" name="-no_pathway-1.14.13.--RXN-10127" reversible="false">
				<listOfReactants>
					<speciesReference species="S305" stoichiometry="1.0"/>
					<speciesReference species="S101" stoichiometry="1.0"/>
					<speciesReference species="S77" stoichiometry="1.0"/>
					<speciesReference species="S18" stoichiometry="1.0"/>
				</listOfReactants>
				<listOfProducts>
					<speciesReference species="S306" stoichiometry="1.0"/>
					<speciesReference species="S100" stoichiometry="1.0"/>
					<speciesReference species="S14" stoichiometry="1.0"/>
				</listOfProducts>
				<kineticLaw>
					<math xmlns="http://www.w3.org/1998/Math/MathML"/>
					<listOfParameters>
						<parameter id="LOWER_BOUND" value="0.0"/>
						<parameter id="OBJECTIVE_COEFFICIENT" value="0.0"/>
					</listOfParameters>
				</kineticLaw>
			</reaction>
			<reaction id="R209" name="-no_pathway-1.14.13.--RXN-10128" reversible="false">
				<listOfReactants>
					<speciesReference species="S307" stoichiometry="1.0"/>
					<speciesReference species="S101" stoichiometry="1.0"/>
					<speciesReference species="S77" stoichiometry="1.0"/>
					<speciesReference species="S18" stoichiometry="1.0"/>
				</listOfReactants>
				<listOfProducts>
					<speciesReference species="S306" stoichiometry="1.0"/>
					<speciesReference species="S100" stoichiometry="1.0"/>
					<speciesReference species="S14" stoichiometry="1.0"/>
				</listOfProducts>
				<kineticLaw>
					<math xmlns="http://www.w3.org/1998/Math/MathML"/>
					<listOfParameters>
						<parameter id="LOWER_BOUND" value="0.0"/>
						<parameter id="OBJECTIVE_COEFFICIENT" value="0.0"/>
					</listOfParameters>
				</kineticLaw>
			</reaction>
			<reaction id="R210" name="-no_pathway-1.14.13.--RXN-10129" reversible="false">
				<listOfReactants>
					<speciesReference species="S307" stoichiometry="1.0"/>
					<speciesReference species="S101" stoichiometry="1.0"/>
					<speciesReference species="S77" stoichiometry="1.0"/>
					<speciesReference species="S18" stoichiometry="1.0"/>
				</listOfReactants>
				<listOfProducts>
					<speciesReference species="S304" stoichiometry="1.0"/>
					<speciesReference species="S100" stoichiometry="1.0"/>
					<speciesReference species="S14" stoichiometry="1.0"/>
				</listOfProducts>
				<kineticLaw>
					<math xmlns="http://www.w3.org/1998/Math/MathML"/>
					<listOfParameters>
						<parameter id="LOWER_BOUND" value="0.0"/>
						<parameter id="OBJECTIVE_COEFFICIENT" value="0.0"/>
					</listOfParameters>
				</kineticLaw>
			</reaction>
			<reaction id="R211" name="-no_pathway-1.14.13.--RXN-11898" reversible="false">
				<listOfReactants>
					<speciesReference species="S308" stoichiometry="1.0"/>
					<speciesReference species="S93" stoichiometry="1.0"/>
					<speciesReference species="S77" stoichiometry="1.0"/>
					<speciesReference species="S18" stoichiometry="2.0"/>
				</listOfReactants>
				<listOfProducts>
					<speciesReference species="S20" stoichiometry="1.0"/>
					<speciesReference species="S309" stoichiometry="1.0"/>
					<speciesReference species="S91" stoichiometry="1.0"/>
					<speciesReference species="S14" stoichiometry="1.0"/>
				</listOfProducts>
				<kineticLaw>
					<math xmlns="http://www.w3.org/1998/Math/MathML"/>
					<listOfParameters>
						<parameter id="LOWER_BOUND" value="0.0"/>
						<parameter id="OBJECTIVE_COEFFICIENT" value="0.0"/>
					</listOfParameters>
				</kineticLaw>
			</reaction>
			<reaction id="R212" name="-no_pathway-1.14.13.--RXN-11908" reversible="true">
				<listOfReactants>
					<speciesReference species="S310" stoichiometry="1.0"/>
					<speciesReference species="S101" stoichiometry="2.0"/>
					<speciesReference species="S77" stoichiometry="2.0"/>
					<speciesReference species="S18" stoichiometry="2.0"/>
				</listOfReactants>
				<listOfProducts>
					<speciesReference species="S311" stoichiometry="1.0"/>
					<speciesReference species="S100" stoichiometry="2.0"/>
					<speciesReference species="S14" stoichiometry="2.0"/>
				</listOfProducts>
				<kineticLaw>
					<math xmlns="http://www.w3.org/1998/Math/MathML"/>
					<listOfParameters>
						<parameter id="OBJECTIVE_COEFFICIENT" value="0.0"/>
					</listOfParameters>
				</kineticLaw>
			</reaction>
			<reaction id="R213" name="-no_pathway-1.14.13.--RXN-12314" reversible="true">
				<listOfReactants>
					<speciesReference species="S312" stoichiometry="1.0"/>
					<speciesReference species="S101" stoichiometry="1.0"/>
					<speciesReference species="S77" stoichiometry="1.0"/>
				</listOfReactants>
				<listOfProducts>
					<speciesReference species="S313" stoichiometry="1.0"/>
					<speciesReference species="S100" stoichiometry="1.0"/>
					<speciesReference species="S14" stoichiometry="1.0"/>
				</listOfProducts>
				<kineticLaw>
					<math xmlns="http://www.w3.org/1998/Math/MathML"/>
					<listOfParameters>
						<parameter id="OBJECTIVE_COEFFICIENT" value="0.0"/>
					</listOfParameters>
				</kineticLaw>
			</reaction>
			<reaction id="R214" name="-no_pathway-1.14.13.--RXN-12421" reversible="true">
				<listOfReactants>
					<speciesReference species="S314" stoichiometry="1.0"/>
					<speciesReference species="S101" stoichiometry="1.0"/>
					<speciesReference species="S77" stoichiometry="1.0"/>
					<speciesReference species="S18" stoichiometry="1.0"/>
				</listOfReactants>
				<listOfProducts>
					<speciesReference species="S315" stoichiometry="1.0"/>
					<speciesReference species="S100" stoichiometry="1.0"/>
					<speciesReference species="S14" stoichiometry="1.0"/>
				</listOfProducts>
				<kineticLaw>
					<math xmlns="http://www.w3.org/1998/Math/MathML"/>
					<listOfParameters>
						<parameter id="OBJECTIVE_COEFFICIENT" value="0.0"/>
					</listOfParameters>
				</kineticLaw>
			</reaction>
			<reaction id="R215" name="-no_pathway-1.14.13.--RXN-12525" reversible="true">
				<listOfReactants>
					<speciesReference species="S316" stoichiometry="1.0"/>
					<speciesReference species="S101" stoichiometry="1.0"/>
					<speciesReference species="S77" stoichiometry="1.0"/>
					<speciesReference species="S18" stoichiometry="1.0"/>
				</listOfReactants>
				<listOfProducts>
					<speciesReference species="S317" stoichiometry="1.0"/>
					<speciesReference species="S100" stoichiometry="1.0"/>
					<speciesReference species="S14" stoichiometry="1.0"/>
				</listOfProducts>
				<kineticLaw>
					<math xmlns="http://www.w3.org/1998/Math/MathML"/>
					<listOfParameters>
						<parameter id="OBJECTIVE_COEFFICIENT" value="0.0"/>
					</listOfParameters>
				</kineticLaw>
			</reaction>
			<reaction id="R216" name="-no_pathway-1.14.13.--RXN-12652" reversible="false">
				<listOfReactants>
					<speciesReference species="S318" stoichiometry="1.0"/>
					<speciesReference species="S101" stoichiometry="1.0"/>
					<speciesReference species="S77" stoichiometry="1.0"/>
				</listOfReactants>
				<listOfProducts>
					<speciesReference species="S319" stoichiometry="1.0"/>
					<speciesReference species="S100" stoichiometry="1.0"/>
					<speciesReference species="S14" stoichiometry="1.0"/>
				</listOfProducts>
				<kineticLaw>
					<math xmlns="http://www.w3.org/1998/Math/MathML"/>
					<listOfParameters>
						<parameter id="LOWER_BOUND" value="0.0"/>
						<parameter id="OBJECTIVE_COEFFICIENT" value="0.0"/>
					</listOfParameters>
				</kineticLaw>
			</reaction>
			<reaction id="R217" name="-no_pathway-1.14.13.--RXN-12653" reversible="false">
				<listOfReactants>
					<speciesReference species="S18" stoichiometry="1.0"/>
					<speciesReference species="S320" stoichiometry="1.0"/>
					<speciesReference species="S101" stoichiometry="1.0"/>
					<speciesReference species="S77" stoichiometry="1.0"/>
				</listOfReactants>
				<listOfProducts>
					<speciesReference species="S321" stoichiometry="1.0"/>
					<speciesReference species="S100" stoichiometry="1.0"/>
					<speciesReference species="S14" stoichiometry="2.0"/>
				</listOfProducts>
				<kineticLaw>
					<math xmlns="http://www.w3.org/1998/Math/MathML"/>
					<listOfParameters>
						<parameter id="LOWER_BOUND" value="0.0"/>
						<parameter id="OBJECTIVE_COEFFICIENT" value="0.0"/>
					</listOfParameters>
				</kineticLaw>
			</reaction>
			<reaction id="R218" name="-no_pathway-1.14.13.--RXN-12654" reversible="false">
				<listOfReactants>
					<speciesReference species="S322" stoichiometry="1.0"/>
					<speciesReference species="S101" stoichiometry="1.0"/>
					<speciesReference species="S77" stoichiometry="1.0"/>
					<speciesReference species="S18" stoichiometry="1.0"/>
				</listOfReactants>
				<listOfProducts>
					<speciesReference species="S323" stoichiometry="1.0"/>
					<speciesReference species="S100" stoichiometry="1.0"/>
					<speciesReference species="S14" stoichiometry="1.0"/>
				</listOfProducts>
				<kineticLaw>
					<math xmlns="http://www.w3.org/1998/Math/MathML"/>
					<listOfParameters>
						<parameter id="LOWER_BOUND" value="0.0"/>
						<parameter id="OBJECTIVE_COEFFICIENT" value="0.0"/>
					</listOfParameters>
				</kineticLaw>
			</reaction>
			<reaction id="R219" name="-no_pathway-1.14.13.--RXN-12658" reversible="false">
				<listOfReactants>
					<speciesReference species="S324" stoichiometry="1.0"/>
					<speciesReference species="S91" stoichiometry="1.0"/>
				</listOfReactants>
				<listOfProducts>
					<speciesReference species="S322" stoichiometry="1.0"/>
					<speciesReference species="S93" stoichiometry="1.0"/>
					<speciesReference species="S18" stoichiometry="1.0"/>
				</listOfProducts>
				<kineticLaw>
					<math xmlns="http://www.w3.org/1998/Math/MathML"/>
					<listOfParameters>
						<parameter id="LOWER_BOUND" value="0.0"/>
						<parameter id="OBJECTIVE_COEFFICIENT" value="0.0"/>
					</listOfParameters>
				</kineticLaw>
			</reaction>
			<reaction id="R220" name="-no_pathway-1.14.13.--RXN-12661" reversible="false">
				<listOfReactants>
					<speciesReference species="S322" stoichiometry="1.0"/>
					<speciesReference species="S101" stoichiometry="1.0"/>
					<speciesReference species="S77" stoichiometry="1.0"/>
					<speciesReference species="S18" stoichiometry="1.0"/>
				</listOfReactants>
				<listOfProducts>
					<speciesReference species="S325" stoichiometry="1.0"/>
					<speciesReference species="S100" stoichiometry="1.0"/>
					<speciesReference species="S14" stoichiometry="1.0"/>
				</listOfProducts>
				<kineticLaw>
					<math xmlns="http://www.w3.org/1998/Math/MathML"/>
					<listOfParameters>
						<parameter id="LOWER_BOUND" value="0.0"/>
						<parameter id="OBJECTIVE_COEFFICIENT" value="0.0"/>
					</listOfParameters>
				</kineticLaw>
			</reaction>
			<reaction id="R221" name="-no_pathway-1.14.13.--RXN-12683" reversible="true">
				<listOfReactants>
					<speciesReference species="S326" stoichiometry="1.0"/>
					<speciesReference species="S101" stoichiometry="1.0"/>
					<speciesReference species="S77" stoichiometry="1.0"/>
					<speciesReference species="S18" stoichiometry="1.0"/>
				</listOfReactants>
				<listOfProducts>
					<speciesReference species="S327" stoichiometry="1.0"/>
					<speciesReference species="S100" stoichiometry="1.0"/>
					<speciesReference species="S14" stoichiometry="1.0"/>
				</listOfProducts>
				<kineticLaw>
					<math xmlns="http://www.w3.org/1998/Math/MathML"/>
					<listOfParameters>
						<parameter id="OBJECTIVE_COEFFICIENT" value="0.0"/>
					</listOfParameters>
				</kineticLaw>
			</reaction>
			<reaction id="R222" name="-no_pathway-1.14.13.--RXN-12691" reversible="false">
				<listOfReactants>
					<speciesReference species="S328" stoichiometry="1.0"/>
					<speciesReference species="S93" stoichiometry="1.0"/>
					<speciesReference species="S77" stoichiometry="1.0"/>
					<speciesReference species="S18" stoichiometry="1.0"/>
				</listOfReactants>
				<listOfProducts>
					<speciesReference species="S329" stoichiometry="1.0"/>
					<speciesReference species="S91" stoichiometry="1.0"/>
					<speciesReference species="S14" stoichiometry="1.0"/>
				</listOfProducts>
				<kineticLaw>
					<math xmlns="http://www.w3.org/1998/Math/MathML"/>
					<listOfParameters>
						<parameter id="LOWER_BOUND" value="0.0"/>
						<parameter id="OBJECTIVE_COEFFICIENT" value="0.0"/>
					</listOfParameters>
				</kineticLaw>
			</reaction>
			<reaction id="R223" name="-no_pathway-1.14.13.--RXN-12737" reversible="true">
				<listOfReactants>
					<speciesReference species="S330" stoichiometry="1.0"/>
					<speciesReference species="S93" stoichiometry="1.0"/>
					<speciesReference species="S77" stoichiometry="1.0"/>
					<speciesReference species="S18" stoichiometry="1.0"/>
				</listOfReactants>
				<listOfProducts>
					<speciesReference species="S331" stoichiometry="1.0"/>
					<speciesReference species="S91" stoichiometry="1.0"/>
					<speciesReference species="S14" stoichiometry="1.0"/>
				</listOfProducts>
				<kineticLaw>
					<math xmlns="http://www.w3.org/1998/Math/MathML"/>
					<listOfParameters>
						<parameter id="OBJECTIVE_COEFFICIENT" value="0.0"/>
					</listOfParameters>
				</kineticLaw>
			</reaction>
			<reaction id="R224" name="-no_pathway-1.14.13.--RXN-12738" reversible="true">
				<listOfReactants>
					<speciesReference species="S332" stoichiometry="1.0"/>
					<speciesReference species="S93" stoichiometry="1.0"/>
					<speciesReference species="S77" stoichiometry="1.0"/>
					<speciesReference species="S18" stoichiometry="1.0"/>
				</listOfReactants>
				<listOfProducts>
					<speciesReference species="S333" stoichiometry="1.0"/>
					<speciesReference species="S91" stoichiometry="1.0"/>
					<speciesReference species="S14" stoichiometry="1.0"/>
				</listOfProducts>
				<kineticLaw>
					<math xmlns="http://www.w3.org/1998/Math/MathML"/>
					<listOfParameters>
						<parameter id="OBJECTIVE_COEFFICIENT" value="0.0"/>
					</listOfParameters>
				</kineticLaw>
			</reaction>
			<reaction id="R225" name="-no_pathway-1.14.13.--RXN-12739" reversible="true">
				<listOfReactants>
					<speciesReference species="S334" stoichiometry="1.0"/>
					<speciesReference species="S93" stoichiometry="1.0"/>
					<speciesReference species="S77" stoichiometry="1.0"/>
					<speciesReference species="S18" stoichiometry="1.0"/>
				</listOfReactants>
				<listOfProducts>
					<speciesReference species="S335" stoichiometry="1.0"/>
					<speciesReference species="S91" stoichiometry="1.0"/>
					<speciesReference species="S14" stoichiometry="1.0"/>
				</listOfProducts>
				<kineticLaw>
					<math xmlns="http://www.w3.org/1998/Math/MathML"/>
					<listOfParameters>
						<parameter id="OBJECTIVE_COEFFICIENT" value="0.0"/>
					</listOfParameters>
				</kineticLaw>
			</reaction>
			<reaction id="R226" name="-no_pathway-1.14.13.--RXN-12740" reversible="true">
				<listOfReactants>
					<speciesReference species="S336" stoichiometry="1.0"/>
					<speciesReference species="S93" stoichiometry="1.0"/>
					<speciesReference species="S77" stoichiometry="1.0"/>
					<speciesReference species="S18" stoichiometry="1.0"/>
				</listOfReactants>
				<listOfProducts>
					<speciesReference species="S337" stoichiometry="1.0"/>
					<speciesReference species="S91" stoichiometry="1.0"/>
					<speciesReference species="S14" stoichiometry="1.0"/>
				</listOfProducts>
				<kineticLaw>
					<math xmlns="http://www.w3.org/1998/Math/MathML"/>
					<listOfParameters>
						<parameter id="OBJECTIVE_COEFFICIENT" value="0.0"/>
					</listOfParameters>
				</kineticLaw>
			</reaction>
			<reaction id="R227" name="-no_pathway-1.14.13.--RXN-12788" reversible="false">
				<listOfReactants>
					<speciesReference species="S338" stoichiometry="1.0"/>
					<speciesReference species="S93" stoichiometry="1.0"/>
					<speciesReference species="S77" stoichiometry="1.0"/>
					<speciesReference species="S18" stoichiometry="1.0"/>
				</listOfReactants>
				<listOfProducts>
					<speciesReference species="S339" stoichiometry="1.0"/>
					<speciesReference species="S91" stoichiometry="1.0"/>
					<speciesReference species="S14" stoichiometry="1.0"/>
				</listOfProducts>
				<kineticLaw>
					<math xmlns="http://www.w3.org/1998/Math/MathML"/>
					<listOfParameters>
						<parameter id="LOWER_BOUND" value="0.0"/>
						<parameter id="OBJECTIVE_COEFFICIENT" value="0.0"/>
					</listOfParameters>
				</kineticLaw>
			</reaction>
			<reaction id="R228" name="-no_pathway-1.14.13.--RXN-12848" reversible="false">
				<listOfReactants>
					<speciesReference species="S340" stoichiometry="1.0"/>
					<speciesReference species="S93" stoichiometry="1.0"/>
					<speciesReference species="S77" stoichiometry="1.0"/>
					<speciesReference species="S18" stoichiometry="1.0"/>
				</listOfReactants>
				<listOfProducts>
					<speciesReference species="S341" stoichiometry="1.0"/>
					<speciesReference species="S91" stoichiometry="1.0"/>
					<speciesReference species="S14" stoichiometry="1.0"/>
				</listOfProducts>
				<kineticLaw>
					<math xmlns="http://www.w3.org/1998/Math/MathML"/>
					<listOfParameters>
						<parameter id="LOWER_BOUND" value="0.0"/>
						<parameter id="OBJECTIVE_COEFFICIENT" value="0.0"/>
					</listOfParameters>
				</kineticLaw>
			</reaction>
			<reaction id="R229" name="-no_pathway-1.14.13.--RXN-12879" reversible="true">
				<listOfReactants>
					<speciesReference species="S342" stoichiometry="1.0"/>
					<speciesReference species="S101" stoichiometry="1.0"/>
					<speciesReference species="S77" stoichiometry="1.0"/>
					<speciesReference species="S18" stoichiometry="1.0"/>
				</listOfReactants>
				<listOfProducts>
					<speciesReference species="S343" stoichiometry="1.0"/>
					<speciesReference species="S100" stoichiometry="1.0"/>
					<speciesReference species="S14" stoichiometry="1.0"/>
				</listOfProducts>
				<kineticLaw>
					<math xmlns="http://www.w3.org/1998/Math/MathML"/>
					<listOfParameters>
						<parameter id="OBJECTIVE_COEFFICIENT" value="0.0"/>
					</listOfParameters>
				</kineticLaw>
			</reaction>
			<reaction id="R230" name="-no_pathway-1.14.13.--RXN-12883" reversible="true">
				<listOfReactants>
					<speciesReference species="S344" stoichiometry="1.0"/>
					<speciesReference species="S101" stoichiometry="3.0"/>
					<speciesReference species="S77" stoichiometry="3.0"/>
					<speciesReference species="S18" stoichiometry="2.0"/>
				</listOfReactants>
				<listOfProducts>
					<speciesReference species="S345" stoichiometry="1.0"/>
					<speciesReference species="S100" stoichiometry="3.0"/>
					<speciesReference species="S14" stoichiometry="4.0"/>
				</listOfProducts>
				<kineticLaw>
					<math xmlns="http://www.w3.org/1998/Math/MathML"/>
					<listOfParameters>
						<parameter id="OBJECTIVE_COEFFICIENT" value="0.0"/>
					</listOfParameters>
				</kineticLaw>
			</reaction>
			<reaction id="R231" name="-no_pathway-1.14.13.--RXN-12884" reversible="true">
				<listOfReactants>
					<speciesReference species="S346" stoichiometry="1.0"/>
					<speciesReference species="S101" stoichiometry="1.0"/>
					<speciesReference species="S77" stoichiometry="1.0"/>
					<speciesReference species="S18" stoichiometry="1.0"/>
				</listOfReactants>
				<listOfProducts>
					<speciesReference species="S347" stoichiometry="1.0"/>
					<speciesReference species="S100" stoichiometry="1.0"/>
					<speciesReference species="S14" stoichiometry="1.0"/>
				</listOfProducts>
				<kineticLaw>
					<math xmlns="http://www.w3.org/1998/Math/MathML"/>
					<listOfParameters>
						<parameter id="OBJECTIVE_COEFFICIENT" value="0.0"/>
					</listOfParameters>
				</kineticLaw>
			</reaction>
			<reaction id="R232" name="-no_pathway-1.14.13.--RXN-12885" reversible="true">
				<listOfReactants>
					<speciesReference species="S348" stoichiometry="1.0"/>
					<speciesReference species="S101" stoichiometry="1.0"/>
					<speciesReference species="S77" stoichiometry="1.0"/>
					<speciesReference species="S18" stoichiometry="1.0"/>
				</listOfReactants>
				<listOfProducts>
					<speciesReference species="S349" stoichiometry="1.0"/>
					<speciesReference species="S100" stoichiometry="1.0"/>
					<speciesReference species="S14" stoichiometry="1.0"/>
				</listOfProducts>
				<kineticLaw>
					<math xmlns="http://www.w3.org/1998/Math/MathML"/>
					<listOfParameters>
						<parameter id="OBJECTIVE_COEFFICIENT" value="0.0"/>
					</listOfParameters>
				</kineticLaw>
			</reaction>
			<reaction id="R233" name="-no_pathway-1.14.13.--RXN-12900" reversible="false">
				<listOfReactants>
					<speciesReference species="S101" stoichiometry="1.0"/>
					<speciesReference species="S77" stoichiometry="1.0"/>
					<speciesReference species="S350" stoichiometry="1.0"/>
				</listOfReactants>
				<listOfProducts>
					<speciesReference species="S100" stoichiometry="1.0"/>
					<speciesReference species="S351" stoichiometry="1.0"/>
					<speciesReference species="S14" stoichiometry="1.0"/>
				</listOfProducts>
				<kineticLaw>
					<math xmlns="http://www.w3.org/1998/Math/MathML"/>
					<listOfParameters>
						<parameter id="LOWER_BOUND" value="0.0"/>
						<parameter id="OBJECTIVE_COEFFICIENT" value="0.0"/>
					</listOfParameters>
				</kineticLaw>
			</reaction>
			<reaction id="R234" name="-no_pathway-1.14.13.--RXN-12901" reversible="false">
				<listOfReactants>
					<speciesReference species="S352" stoichiometry="1.0"/>
					<speciesReference species="S101" stoichiometry="1.0"/>
					<speciesReference species="S77" stoichiometry="1.0"/>
					<speciesReference species="S18" stoichiometry="1.0"/>
				</listOfReactants>
				<listOfProducts>
					<speciesReference species="S187" stoichiometry="1.0"/>
					<speciesReference species="S353" stoichiometry="1.0"/>
					<speciesReference species="S100" stoichiometry="1.0"/>
					<speciesReference species="S14" stoichiometry="1.0"/>
				</listOfProducts>
				<kineticLaw>
					<math xmlns="http://www.w3.org/1998/Math/MathML"/>
					<listOfParameters>
						<parameter id="LOWER_BOUND" value="0.0"/>
						<parameter id="OBJECTIVE_COEFFICIENT" value="0.0"/>
					</listOfParameters>
				</kineticLaw>
			</reaction>
			<reaction id="R235" name="-no_pathway-1.14.13.--RXN-12913" reversible="false">
				<listOfReactants>
					<speciesReference species="S354" stoichiometry="1.0"/>
					<speciesReference species="S101" stoichiometry="1.0"/>
					<speciesReference species="S77" stoichiometry="1.0"/>
				</listOfReactants>
				<listOfProducts>
					<speciesReference species="S355" stoichiometry="1.0"/>
					<speciesReference species="S100" stoichiometry="1.0"/>
					<speciesReference species="S18" stoichiometry="1.0"/>
					<speciesReference species="S14" stoichiometry="1.0"/>
				</listOfProducts>
				<kineticLaw>
					<math xmlns="http://www.w3.org/1998/Math/MathML"/>
					<listOfParameters>
						<parameter id="LOWER_BOUND" value="0.0"/>
						<parameter id="OBJECTIVE_COEFFICIENT" value="0.0"/>
					</listOfParameters>
				</kineticLaw>
			</reaction>
			<reaction id="R236" name="-no_pathway-1.14.13.--RXN-12918" reversible="false">
				<listOfReactants>
					<speciesReference species="S356" stoichiometry="1.0"/>
					<speciesReference species="S101" stoichiometry="1.0"/>
					<speciesReference species="S77" stoichiometry="1.0"/>
					<speciesReference species="S18" stoichiometry="1.0"/>
				</listOfReactants>
				<listOfProducts>
					<speciesReference species="S357" stoichiometry="1.0"/>
					<speciesReference species="S100" stoichiometry="1.0"/>
					<speciesReference species="S14" stoichiometry="1.0"/>
				</listOfProducts>
				<kineticLaw>
					<math xmlns="http://www.w3.org/1998/Math/MathML"/>
					<listOfParameters>
						<parameter id="LOWER_BOUND" value="0.0"/>
						<parameter id="OBJECTIVE_COEFFICIENT" value="0.0"/>
					</listOfParameters>
				</kineticLaw>
			</reaction>
			<reaction id="R237" name="-no_pathway-1.14.13.--RXN-12925" reversible="false">
				<listOfReactants>
					<speciesReference species="S358" stoichiometry="1.0"/>
					<speciesReference species="S101" stoichiometry="1.0"/>
					<speciesReference species="S77" stoichiometry="1.0"/>
					<speciesReference species="S18" stoichiometry="1.0"/>
				</listOfReactants>
				<listOfProducts>
					<speciesReference species="S359" stoichiometry="1.0"/>
					<speciesReference species="S100" stoichiometry="1.0"/>
					<speciesReference species="S14" stoichiometry="1.0"/>
				</listOfProducts>
				<kineticLaw>
					<math xmlns="http://www.w3.org/1998/Math/MathML"/>
					<listOfParameters>
						<parameter id="LOWER_BOUND" value="0.0"/>
						<parameter id="OBJECTIVE_COEFFICIENT" value="0.0"/>
					</listOfParameters>
				</kineticLaw>
			</reaction>
			<reaction id="R238" name="-no_pathway-1.14.13.--RXN-12926" reversible="false">
				<listOfReactants>
					<speciesReference species="S360" stoichiometry="1.0"/>
					<speciesReference species="S101" stoichiometry="1.0"/>
					<speciesReference species="S77" stoichiometry="1.0"/>
					<speciesReference species="S18" stoichiometry="1.0"/>
				</listOfReactants>
				<listOfProducts>
					<speciesReference species="S361" stoichiometry="1.0"/>
					<speciesReference species="S100" stoichiometry="1.0"/>
					<speciesReference species="S14" stoichiometry="1.0"/>
				</listOfProducts>
				<kineticLaw>
					<math xmlns="http://www.w3.org/1998/Math/MathML"/>
					<listOfParameters>
						<parameter id="LOWER_BOUND" value="0.0"/>
						<parameter id="OBJECTIVE_COEFFICIENT" value="0.0"/>
					</listOfParameters>
				</kineticLaw>
			</reaction>
			<reaction id="R239" name="-no_pathway-1.14.13.--RXN-9224" reversible="false">
				<listOfReactants>
					<speciesReference species="S362" stoichiometry="1.0"/>
					<speciesReference species="S101" stoichiometry="1.0"/>
					<speciesReference species="S77" stoichiometry="1.0"/>
					<speciesReference species="S18" stoichiometry="1.0"/>
				</listOfReactants>
				<listOfProducts>
					<speciesReference species="S363" stoichiometry="1.0"/>
					<speciesReference species="S100" stoichiometry="1.0"/>
					<speciesReference species="S14" stoichiometry="1.0"/>
				</listOfProducts>
				<kineticLaw>
					<math xmlns="http://www.w3.org/1998/Math/MathML"/>
					<listOfParameters>
						<parameter id="LOWER_BOUND" value="0.0"/>
						<parameter id="OBJECTIVE_COEFFICIENT" value="0.0"/>
					</listOfParameters>
				</kineticLaw>
			</reaction>
			<reaction id="R240" name="-no_pathway-1.14.13.--RXN-9226" reversible="false">
				<listOfReactants>
					<speciesReference species="S364" stoichiometry="1.0"/>
					<speciesReference species="S101" stoichiometry="1.0"/>
					<speciesReference species="S77" stoichiometry="1.0"/>
					<speciesReference species="S18" stoichiometry="1.0"/>
				</listOfReactants>
				<listOfProducts>
					<speciesReference species="S365" stoichiometry="1.0"/>
					<speciesReference species="S100" stoichiometry="1.0"/>
					<speciesReference species="S14" stoichiometry="1.0"/>
				</listOfProducts>
				<kineticLaw>
					<math xmlns="http://www.w3.org/1998/Math/MathML"/>
					<listOfParameters>
						<parameter id="LOWER_BOUND" value="0.0"/>
						<parameter id="OBJECTIVE_COEFFICIENT" value="0.0"/>
					</listOfParameters>
				</kineticLaw>
			</reaction>
			<reaction id="R241" name="-no_pathway-1.14.13.--RXN-9228" reversible="false">
				<listOfReactants>
					<speciesReference species="S366" stoichiometry="1.0"/>
					<speciesReference species="S101" stoichiometry="1.0"/>
					<speciesReference species="S77" stoichiometry="1.0"/>
					<speciesReference species="S18" stoichiometry="1.0"/>
				</listOfReactants>
				<listOfProducts>
					<speciesReference species="S367" stoichiometry="1.0"/>
					<speciesReference species="S100" stoichiometry="1.0"/>
					<speciesReference species="S14" stoichiometry="1.0"/>
				</listOfProducts>
				<kineticLaw>
					<math xmlns="http://www.w3.org/1998/Math/MathML"/>
					<listOfParameters>
						<parameter id="LOWER_BOUND" value="0.0"/>
						<parameter id="OBJECTIVE_COEFFICIENT" value="0.0"/>
					</listOfParameters>
				</kineticLaw>
			</reaction>
			<reaction id="R242" name="-no_pathway-1.14.13.--RXN-9239" reversible="false">
				<listOfReactants>
					<speciesReference species="S368" stoichiometry="1.0"/>
					<speciesReference species="S101" stoichiometry="1.0"/>
					<speciesReference species="S77" stoichiometry="1.0"/>
					<speciesReference species="S18" stoichiometry="1.0"/>
				</listOfReactants>
				<listOfProducts>
					<speciesReference species="S369" stoichiometry="1.0"/>
					<speciesReference species="S100" stoichiometry="1.0"/>
					<speciesReference species="S14" stoichiometry="1.0"/>
				</listOfProducts>
				<kineticLaw>
					<math xmlns="http://www.w3.org/1998/Math/MathML"/>
					<listOfParameters>
						<parameter id="LOWER_BOUND" value="0.0"/>
						<parameter id="OBJECTIVE_COEFFICIENT" value="0.0"/>
					</listOfParameters>
				</kineticLaw>
			</reaction>
			<reaction id="R243" name="-no_pathway-1.14.13.--RXN-9766" reversible="false">
				<listOfReactants>
					<speciesReference species="S56" stoichiometry="1.0"/>
					<speciesReference species="S101" stoichiometry="1.0"/>
					<speciesReference species="S77" stoichiometry="1.0"/>
					<speciesReference species="S18" stoichiometry="1.0"/>
				</listOfReactants>
				<listOfProducts>
					<speciesReference species="S58" stoichiometry="1.0"/>
					<speciesReference species="S100" stoichiometry="1.0"/>
					<speciesReference species="S14" stoichiometry="1.0"/>
				</listOfProducts>
				<kineticLaw>
					<math xmlns="http://www.w3.org/1998/Math/MathML"/>
					<listOfParameters>
						<parameter id="LOWER_BOUND" value="0.0"/>
						<parameter id="OBJECTIVE_COEFFICIENT" value="0.0"/>
					</listOfParameters>
				</kineticLaw>
			</reaction>
			<reaction id="R244" name="-no_pathway-1.14.13.--RXN-9767" reversible="false">
				<listOfReactants>
					<speciesReference species="S58" stoichiometry="1.0"/>
					<speciesReference species="S101" stoichiometry="1.0"/>
					<speciesReference species="S77" stoichiometry="1.0"/>
					<speciesReference species="S18" stoichiometry="1.0"/>
				</listOfReactants>
				<listOfProducts>
					<speciesReference species="S370" stoichiometry="1.0"/>
					<speciesReference species="S100" stoichiometry="1.0"/>
					<speciesReference species="S14" stoichiometry="1.0"/>
				</listOfProducts>
				<kineticLaw>
					<math xmlns="http://www.w3.org/1998/Math/MathML"/>
					<listOfParameters>
						<parameter id="LOWER_BOUND" value="0.0"/>
						<parameter id="OBJECTIVE_COEFFICIENT" value="0.0"/>
					</listOfParameters>
				</kineticLaw>
			</reaction>
			<reaction id="R245" name="-no_pathway-1.14.13.--RXN-9908" reversible="false">
				<listOfReactants>
					<speciesReference species="S371" stoichiometry="1.0"/>
					<speciesReference species="S93" stoichiometry="1.0"/>
					<speciesReference species="S77" stoichiometry="1.0"/>
					<speciesReference species="S18" stoichiometry="1.0"/>
				</listOfReactants>
				<listOfProducts>
					<speciesReference species="S372" stoichiometry="1.0"/>
					<speciesReference species="S91" stoichiometry="1.0"/>
					<speciesReference species="S14" stoichiometry="1.0"/>
				</listOfProducts>
				<kineticLaw>
					<math xmlns="http://www.w3.org/1998/Math/MathML"/>
					<listOfParameters>
						<parameter id="LOWER_BOUND" value="0.0"/>
						<parameter id="OBJECTIVE_COEFFICIENT" value="0.0"/>
					</listOfParameters>
				</kineticLaw>
			</reaction>
			<reaction id="R246" name="-no_pathway-1.14.13.--RXNMETA-12666" reversible="false">
				<listOfReactants>
					<speciesReference species="S319" stoichiometry="1.0"/>
					<speciesReference species="S101" stoichiometry="1.0"/>
					<speciesReference species="S77" stoichiometry="1.0"/>
					<speciesReference species="S18" stoichiometry="1.0"/>
				</listOfReactants>
				<listOfProducts>
					<speciesReference species="S373" stoichiometry="1.0"/>
					<speciesReference species="S100" stoichiometry="1.0"/>
					<speciesReference species="S14" stoichiometry="1.0"/>
				</listOfProducts>
				<kineticLaw>
					<math xmlns="http://www.w3.org/1998/Math/MathML"/>
					<listOfParameters>
						<parameter id="LOWER_BOUND" value="0.0"/>
						<parameter id="OBJECTIVE_COEFFICIENT" value="0.0"/>
					</listOfParameters>
				</kineticLaw>
			</reaction>
			<reaction id="R247" name="-no_pathway-1.14.13.1-RXN-10079" reversible="false">
				<listOfReactants>
					<speciesReference species="S374" stoichiometry="1.0"/>
					<speciesReference species="S93" stoichiometry="1.0"/>
					<speciesReference species="S77" stoichiometry="1.0"/>
					<speciesReference species="S18" stoichiometry="2.0"/>
				</listOfReactants>
				<listOfProducts>
					<speciesReference species="S375" stoichiometry="1.0"/>
					<speciesReference species="S20" stoichiometry="1.0"/>
					<speciesReference species="S91" stoichiometry="1.0"/>
					<speciesReference species="S14" stoichiometry="1.0"/>
				</listOfProducts>
				<kineticLaw>
					<math xmlns="http://www.w3.org/1998/Math/MathML"/>
					<listOfParameters>
						<parameter id="LOWER_BOUND" value="0.0"/>
						<parameter id="OBJECTIVE_COEFFICIENT" value="0.0"/>
					</listOfParameters>
				</kineticLaw>
			</reaction>
			<reaction id="R248" name="-no_pathway-1.14.13.1-RXN-9912" reversible="false">
				<listOfReactants>
					<speciesReference species="S376" stoichiometry="1.0"/>
					<speciesReference species="S93" stoichiometry="1.0"/>
					<speciesReference species="S77" stoichiometry="1.0"/>
					<speciesReference species="S18" stoichiometry="2.0"/>
				</listOfReactants>
				<listOfProducts>
					<speciesReference species="S20" stoichiometry="1.0"/>
					<speciesReference species="S304" stoichiometry="1.0"/>
					<speciesReference species="S91" stoichiometry="1.0"/>
					<speciesReference species="S14" stoichiometry="1.0"/>
				</listOfProducts>
				<kineticLaw>
					<math xmlns="http://www.w3.org/1998/Math/MathML"/>
					<listOfParameters>
						<parameter id="LOWER_BOUND" value="0.0"/>
						<parameter id="OBJECTIVE_COEFFICIENT" value="0.0"/>
					</listOfParameters>
				</kineticLaw>
			</reaction>
			<reaction id="R249" name="-no_pathway-1.14.13.1-RXN-9914" reversible="false">
				<listOfReactants>
					<speciesReference species="S377" stoichiometry="1.0"/>
					<speciesReference species="S93" stoichiometry="1.0"/>
					<speciesReference species="S77" stoichiometry="1.0"/>
					<speciesReference species="S18" stoichiometry="2.0"/>
				</listOfReactants>
				<listOfProducts>
					<speciesReference species="S20" stoichiometry="1.0"/>
					<speciesReference species="S304" stoichiometry="1.0"/>
					<speciesReference species="S91" stoichiometry="1.0"/>
					<speciesReference species="S14" stoichiometry="1.0"/>
				</listOfProducts>
				<kineticLaw>
					<math xmlns="http://www.w3.org/1998/Math/MathML"/>
					<listOfParameters>
						<parameter id="LOWER_BOUND" value="0.0"/>
						<parameter id="OBJECTIVE_COEFFICIENT" value="0.0"/>
					</listOfParameters>
				</kineticLaw>
			</reaction>
			<reaction id="R250" name="-no_pathway-1.14.13.1-SALICYLATE-1-MONOOXYGENASE-RXN" reversible="false">
				<listOfReactants>
					<speciesReference species="S378" stoichiometry="1.0"/>
					<speciesReference species="S93" stoichiometry="1.0"/>
					<speciesReference species="S77" stoichiometry="1.0"/>
					<speciesReference species="S18" stoichiometry="2.0"/>
				</listOfReactants>
				<listOfProducts>
					<speciesReference species="S20" stoichiometry="1.0"/>
					<speciesReference species="S379" stoichiometry="1.0"/>
					<speciesReference species="S91" stoichiometry="1.0"/>
					<speciesReference species="S14" stoichiometry="1.0"/>
				</listOfProducts>
				<kineticLaw>
					<math xmlns="http://www.w3.org/1998/Math/MathML"/>
					<listOfParameters>
						<parameter id="LOWER_BOUND" value="0.0"/>
						<parameter id="OBJECTIVE_COEFFICIENT" value="0.0"/>
					</listOfParameters>
				</kineticLaw>
			</reaction>
			<reaction id="R251" name="-no_pathway-1.14.13.92-1.14.13.92-RXN_NAD" reversible="true">
				<listOfReactants>
					<speciesReference species="S380" stoichiometry="1.0"/>
					<speciesReference species="S77" stoichiometry="1.0"/>
					<speciesReference species="S18" stoichiometry="1.0"/>
					<speciesReference species="S93" stoichiometry="1.0"/>
				</listOfReactants>
				<listOfProducts>
					<speciesReference species="S381" stoichiometry="1.0"/>
					<speciesReference species="S14" stoichiometry="1.0"/>
					<speciesReference species="S91" stoichiometry="1.0"/>
				</listOfProducts>
				<kineticLaw>
					<math xmlns="http://www.w3.org/1998/Math/MathML"/>
					<listOfParameters>
						<parameter id="OBJECTIVE_COEFFICIENT" value="0.0"/>
					</listOfParameters>
				</kineticLaw>
			</reaction>
			<reaction id="R252" name="-no_pathway-1.14.13.92-1.14.13.92-RXN_NADP" reversible="true">
				<listOfReactants>
					<speciesReference species="S380" stoichiometry="1.0"/>
					<speciesReference species="S77" stoichiometry="1.0"/>
					<speciesReference species="S18" stoichiometry="1.0"/>
					<speciesReference species="S101" stoichiometry="1.0"/>
				</listOfReactants>
				<listOfProducts>
					<speciesReference species="S381" stoichiometry="1.0"/>
					<speciesReference species="S14" stoichiometry="1.0"/>
					<speciesReference species="S100" stoichiometry="1.0"/>
				</listOfProducts>
				<kineticLaw>
					<math xmlns="http://www.w3.org/1998/Math/MathML"/>
					<listOfParameters>
						<parameter id="OBJECTIVE_COEFFICIENT" value="0.0"/>
					</listOfParameters>
				</kineticLaw>
			</reaction>
			<reaction id="R253" name="-no_pathway-1.14.99.--RXN-10667" reversible="false">
				<listOfReactants>
					<speciesReference species="S18" stoichiometry="1.0"/>
					<speciesReference species="S382" stoichiometry="1.0"/>
					<speciesReference species="S77" stoichiometry="1.0"/>
					<speciesReference species="S101" stoichiometry="1.0"/>
				</listOfReactants>
				<listOfProducts>
					<speciesReference species="S383" stoichiometry="1.0"/>
					<speciesReference species="S14" stoichiometry="2.0"/>
					<speciesReference species="S100" stoichiometry="1.0"/>
				</listOfProducts>
				<kineticLaw>
					<math xmlns="http://www.w3.org/1998/Math/MathML"/>
					<listOfParameters>
						<parameter id="LOWER_BOUND" value="0.0"/>
						<parameter id="OBJECTIVE_COEFFICIENT" value="0.0"/>
					</listOfParameters>
				</kineticLaw>
			</reaction>
			<reaction id="R254" name="-no_pathway-1.14.99.--RXN-12886" reversible="true">
				<listOfReactants>
					<speciesReference species="S109" stoichiometry="1.0"/>
					<speciesReference species="S77" stoichiometry="1.0"/>
					<speciesReference species="S148" stoichiometry="1.0"/>
				</listOfReactants>
				<listOfProducts>
					<speciesReference species="S384" stoichiometry="1.0"/>
					<speciesReference species="S385" stoichiometry="1.0"/>
					<speciesReference species="S18" stoichiometry="1.0"/>
				</listOfProducts>
				<kineticLaw>
					<math xmlns="http://www.w3.org/1998/Math/MathML"/>
					<listOfParameters>
						<parameter id="OBJECTIVE_COEFFICIENT" value="0.0"/>
					</listOfParameters>
				</kineticLaw>
			</reaction>
			<reaction id="R255" name="-no_pathway-1.14.99.--RXN-5961" reversible="false">
				<listOfReactants>
					<speciesReference species="S386" stoichiometry="1.0"/>
					<speciesReference species="S101" stoichiometry="1.0"/>
					<speciesReference species="S77" stoichiometry="1.0"/>
					<speciesReference species="S18" stoichiometry="1.0"/>
				</listOfReactants>
				<listOfProducts>
					<speciesReference species="S387" stoichiometry="1.0"/>
					<speciesReference species="S100" stoichiometry="1.0"/>
					<speciesReference species="S14" stoichiometry="1.0"/>
				</listOfProducts>
				<kineticLaw>
					<math xmlns="http://www.w3.org/1998/Math/MathML"/>
					<listOfParameters>
						<parameter id="LOWER_BOUND" value="0.0"/>
						<parameter id="OBJECTIVE_COEFFICIENT" value="0.0"/>
					</listOfParameters>
				</kineticLaw>
			</reaction>
			<reaction id="R256" name="-no_pathway-1.14.99.--RXN-7883" reversible="false">
				<listOfReactants>
					<speciesReference species="S388" stoichiometry="1.0"/>
					<speciesReference species="S77" stoichiometry="2.0"/>
				</listOfReactants>
				<listOfProducts>
					<speciesReference species="S389" stoichiometry="1.0"/>
					<speciesReference species="S390" stoichiometry="2.0"/>
				</listOfProducts>
				<kineticLaw>
					<math xmlns="http://www.w3.org/1998/Math/MathML"/>
					<listOfParameters>
						<parameter id="LOWER_BOUND" value="0.0"/>
						<parameter id="OBJECTIVE_COEFFICIENT" value="0.0"/>
					</listOfParameters>
				</kineticLaw>
			</reaction>
			<reaction id="R257" name="-no_pathway-1.14.99.--RXN-7884" reversible="false">
				<listOfReactants>
					<speciesReference species="S391" stoichiometry="1.0"/>
					<speciesReference species="S77" stoichiometry="2.0"/>
				</listOfReactants>
				<listOfProducts>
					<speciesReference species="S392" stoichiometry="1.0"/>
					<speciesReference species="S393" stoichiometry="1.0"/>
					<speciesReference species="S389" stoichiometry="1.0"/>
				</listOfProducts>
				<kineticLaw>
					<math xmlns="http://www.w3.org/1998/Math/MathML"/>
					<listOfParameters>
						<parameter id="LOWER_BOUND" value="0.0"/>
						<parameter id="OBJECTIVE_COEFFICIENT" value="0.0"/>
					</listOfParameters>
				</kineticLaw>
			</reaction>
			<reaction id="R258" name="-no_pathway-1.14.99.--RXN-7885" reversible="false">
				<listOfReactants>
					<speciesReference species="S394" stoichiometry="1.0"/>
					<speciesReference species="S77" stoichiometry="2.0"/>
				</listOfReactants>
				<listOfProducts>
					<speciesReference species="S393" stoichiometry="2.0"/>
					<speciesReference species="S389" stoichiometry="1.0"/>
				</listOfProducts>
				<kineticLaw>
					<math xmlns="http://www.w3.org/1998/Math/MathML"/>
					<listOfParameters>
						<parameter id="LOWER_BOUND" value="0.0"/>
						<parameter id="OBJECTIVE_COEFFICIENT" value="0.0"/>
					</listOfParameters>
				</kineticLaw>
			</reaction>
			<reaction id="R259" name="-no_pathway-1.14.99.--RXN-7886" reversible="false">
				<listOfReactants>
					<speciesReference species="S395" stoichiometry="1.0"/>
					<speciesReference species="S77" stoichiometry="2.0"/>
				</listOfReactants>
				<listOfProducts>
					<speciesReference species="S389" stoichiometry="1.0"/>
					<speciesReference species="S396" stoichiometry="2.0"/>
				</listOfProducts>
				<kineticLaw>
					<math xmlns="http://www.w3.org/1998/Math/MathML"/>
					<listOfParameters>
						<parameter id="LOWER_BOUND" value="0.0"/>
						<parameter id="OBJECTIVE_COEFFICIENT" value="0.0"/>
					</listOfParameters>
				</kineticLaw>
			</reaction>
			<reaction id="R260" name="-no_pathway-1.14.99.--RXN-7891" reversible="true">
				<listOfReactants>
					<speciesReference species="S397" stoichiometry="1.0"/>
					<speciesReference species="S77" stoichiometry="1.0"/>
				</listOfReactants>
				<listOfProducts>
					<speciesReference species="S398" stoichiometry="1.0"/>
					<speciesReference species="S396" stoichiometry="1.0"/>
				</listOfProducts>
				<kineticLaw>
					<math xmlns="http://www.w3.org/1998/Math/MathML"/>
					<listOfParameters>
						<parameter id="OBJECTIVE_COEFFICIENT" value="0.0"/>
					</listOfParameters>
				</kineticLaw>
			</reaction>
			<reaction id="R261" name="-no_pathway-1.14.99.--RXN-7892" reversible="true">
				<listOfReactants>
					<speciesReference species="S398" stoichiometry="1.0"/>
					<speciesReference species="S77" stoichiometry="1.0"/>
				</listOfReactants>
				<listOfProducts>
					<speciesReference species="S389" stoichiometry="1.0"/>
					<speciesReference species="S396" stoichiometry="1.0"/>
				</listOfProducts>
				<kineticLaw>
					<math xmlns="http://www.w3.org/1998/Math/MathML"/>
					<listOfParameters>
						<parameter id="OBJECTIVE_COEFFICIENT" value="0.0"/>
					</listOfParameters>
				</kineticLaw>
			</reaction>
			<reaction id="R262" name="-no_pathway-1.14.99.--RXN-7893" reversible="true">
				<listOfReactants>
					<speciesReference species="S399" stoichiometry="1.0"/>
					<speciesReference species="S77" stoichiometry="1.0"/>
				</listOfReactants>
				<listOfProducts>
					<speciesReference species="S398" stoichiometry="1.0"/>
					<speciesReference species="S400" stoichiometry="1.0"/>
				</listOfProducts>
				<kineticLaw>
					<math xmlns="http://www.w3.org/1998/Math/MathML"/>
					<listOfParameters>
						<parameter id="OBJECTIVE_COEFFICIENT" value="0.0"/>
					</listOfParameters>
				</kineticLaw>
			</reaction>
			<reaction id="R263" name="-no_pathway-1.14.99.--RXN-7894" reversible="true">
				<listOfReactants>
					<speciesReference species="S399" stoichiometry="1.0"/>
					<speciesReference species="S77" stoichiometry="1.0"/>
				</listOfReactants>
				<listOfProducts>
					<speciesReference species="S401" stoichiometry="1.0"/>
					<speciesReference species="S396" stoichiometry="1.0"/>
				</listOfProducts>
				<kineticLaw>
					<math xmlns="http://www.w3.org/1998/Math/MathML"/>
					<listOfParameters>
						<parameter id="OBJECTIVE_COEFFICIENT" value="0.0"/>
					</listOfParameters>
				</kineticLaw>
			</reaction>
			<reaction id="R264" name="-no_pathway-1.14.99.--RXN-7895" reversible="true">
				<listOfReactants>
					<speciesReference species="S401" stoichiometry="1.0"/>
					<speciesReference species="S77" stoichiometry="1.0"/>
				</listOfReactants>
				<listOfProducts>
					<speciesReference species="S400" stoichiometry="1.0"/>
					<speciesReference species="S389" stoichiometry="1.0"/>
				</listOfProducts>
				<kineticLaw>
					<math xmlns="http://www.w3.org/1998/Math/MathML"/>
					<listOfParameters>
						<parameter id="OBJECTIVE_COEFFICIENT" value="0.0"/>
					</listOfParameters>
				</kineticLaw>
			</reaction>
			<reaction id="R265" name="-no_pathway-1.14.99.--RXN-7897" reversible="true">
				<listOfReactants>
					<speciesReference species="S402" stoichiometry="1.0"/>
					<speciesReference species="S77" stoichiometry="1.0"/>
				</listOfReactants>
				<listOfProducts>
					<speciesReference species="S390" stoichiometry="1.0"/>
					<speciesReference species="S403" stoichiometry="1.0"/>
				</listOfProducts>
				<kineticLaw>
					<math xmlns="http://www.w3.org/1998/Math/MathML"/>
					<listOfParameters>
						<parameter id="OBJECTIVE_COEFFICIENT" value="0.0"/>
					</listOfParameters>
				</kineticLaw>
			</reaction>
			<reaction id="R266" name="-no_pathway-1.14.99.--RXN0-6444" reversible="false">
				<listOfReactants>
					<speciesReference species="S109" stoichiometry="1.0"/>
					<speciesReference species="S77" stoichiometry="1.0"/>
					<speciesReference species="S404" stoichiometry="1.0"/>
				</listOfReactants>
				<listOfProducts>
					<speciesReference species="S405" stoichiometry="1.0"/>
					<speciesReference species="S385" stoichiometry="1.0"/>
					<speciesReference species="S18" stoichiometry="1.0"/>
				</listOfProducts>
				<kineticLaw>
					<math xmlns="http://www.w3.org/1998/Math/MathML"/>
					<listOfParameters>
						<parameter id="LOWER_BOUND" value="0.0"/>
						<parameter id="OBJECTIVE_COEFFICIENT" value="0.0"/>
					</listOfParameters>
				</kineticLaw>
			</reaction>
			<reaction id="R267" name="-no_pathway-1.17.4.1-ADPREDUCT-RXN" reversible="true">
				<listOfReactants>
					<speciesReference species="S406" stoichiometry="1.0"/>
					<speciesReference species="S14" stoichiometry="1.0"/>
					<speciesReference species="S196" stoichiometry="1.0"/>
				</listOfReactants>
				<listOfProducts>
					<speciesReference species="S18" stoichiometry="2.0"/>
					<speciesReference species="S16" stoichiometry="1.0"/>
					<speciesReference species="S195" stoichiometry="1.0"/>
				</listOfProducts>
				<kineticLaw>
					<math xmlns="http://www.w3.org/1998/Math/MathML"/>
					<listOfParameters>
						<parameter id="UPPER_BOUND" value="0.0"/>
						<parameter id="OBJECTIVE_COEFFICIENT" value="0.0"/>
					</listOfParameters>
				</kineticLaw>
			</reaction>
			<reaction id="R268" name="-no_pathway-1.17.4.1-GDPREDUCT-RXN" reversible="true">
				<listOfReactants>
					<speciesReference species="S407" stoichiometry="1.0"/>
					<speciesReference species="S14" stoichiometry="1.0"/>
					<speciesReference species="S196" stoichiometry="1.0"/>
				</listOfReactants>
				<listOfProducts>
					<speciesReference species="S18" stoichiometry="2.0"/>
					<speciesReference species="S408" stoichiometry="1.0"/>
					<speciesReference species="S195" stoichiometry="1.0"/>
				</listOfProducts>
				<kineticLaw>
					<math xmlns="http://www.w3.org/1998/Math/MathML"/>
					<listOfParameters>
						<parameter id="UPPER_BOUND" value="0.0"/>
						<parameter id="OBJECTIVE_COEFFICIENT" value="0.0"/>
					</listOfParameters>
				</kineticLaw>
			</reaction>
			<reaction id="R269" name="-no_pathway-1.18.1.2-FLAVONADPREDUCT-RXN" reversible="true">
				<listOfReactants>
					<speciesReference species="S100" stoichiometry="1.0"/>
					<speciesReference species="S409" stoichiometry="1.0"/>
				</listOfReactants>
				<listOfProducts>
					<speciesReference species="S101" stoichiometry="1.0"/>
					<speciesReference species="S18" stoichiometry="1.0"/>
					<speciesReference species="S410" stoichiometry="1.0"/>
				</listOfProducts>
				<kineticLaw>
					<math xmlns="http://www.w3.org/1998/Math/MathML"/>
					<listOfParameters>
						<parameter id="OBJECTIVE_COEFFICIENT" value="0.0"/>
					</listOfParameters>
				</kineticLaw>
			</reaction>
			<reaction id="R270" name="-no_pathway-1.2.1.18-1.2.1.18-RXN" reversible="false">
				<listOfReactants>
					<speciesReference species="S140" stoichiometry="1.0"/>
					<speciesReference species="S411" stoichiometry="1.0"/>
					<speciesReference species="S100" stoichiometry="1.0"/>
				</listOfReactants>
				<listOfProducts>
					<speciesReference species="S141" stoichiometry="1.0"/>
					<speciesReference species="S20" stoichiometry="1.0"/>
					<speciesReference species="S101" stoichiometry="1.0"/>
				</listOfProducts>
				<kineticLaw>
					<math xmlns="http://www.w3.org/1998/Math/MathML"/>
					<listOfParameters>
						<parameter id="LOWER_BOUND" value="0.0"/>
						<parameter id="OBJECTIVE_COEFFICIENT" value="0.0"/>
					</listOfParameters>
				</kineticLaw>
			</reaction>
			<reaction id="R271" name="-no_pathway-1.2.1.18-RXN-9958_NAD" reversible="false">
				<listOfReactants>
					<speciesReference species="S140" stoichiometry="1.0"/>
					<speciesReference species="S411" stoichiometry="1.0"/>
					<speciesReference species="S91" stoichiometry="1.0"/>
				</listOfReactants>
				<listOfProducts>
					<speciesReference species="S141" stoichiometry="1.0"/>
					<speciesReference species="S20" stoichiometry="1.0"/>
					<speciesReference species="S93" stoichiometry="1.0"/>
				</listOfProducts>
				<kineticLaw>
					<math xmlns="http://www.w3.org/1998/Math/MathML"/>
					<listOfParameters>
						<parameter id="LOWER_BOUND" value="0.0"/>
						<parameter id="OBJECTIVE_COEFFICIENT" value="0.0"/>
					</listOfParameters>
				</kineticLaw>
			</reaction>
			<reaction id="R272" name="-no_pathway-1.2.1.18-RXN-9958_NADP" reversible="false">
				<listOfReactants>
					<speciesReference species="S140" stoichiometry="1.0"/>
					<speciesReference species="S411" stoichiometry="1.0"/>
					<speciesReference species="S100" stoichiometry="1.0"/>
				</listOfReactants>
				<listOfProducts>
					<speciesReference species="S141" stoichiometry="1.0"/>
					<speciesReference species="S20" stoichiometry="1.0"/>
					<speciesReference species="S101" stoichiometry="1.0"/>
				</listOfProducts>
				<kineticLaw>
					<math xmlns="http://www.w3.org/1998/Math/MathML"/>
					<listOfParameters>
						<parameter id="LOWER_BOUND" value="0.0"/>
						<parameter id="OBJECTIVE_COEFFICIENT" value="0.0"/>
					</listOfParameters>
				</kineticLaw>
			</reaction>
			<reaction id="R273" name="-no_pathway-1.2.1.27-RXN-11212" reversible="false">
				<listOfReactants>
					<speciesReference species="S412" stoichiometry="1.0"/>
					<speciesReference species="S140" stoichiometry="1.0"/>
					<speciesReference species="S91" stoichiometry="1.0"/>
					<speciesReference species="S14" stoichiometry="1.0"/>
				</listOfReactants>
				<listOfProducts>
					<speciesReference species="S185" stoichiometry="1.0"/>
					<speciesReference species="S93" stoichiometry="1.0"/>
					<speciesReference species="S145" stoichiometry="1.0"/>
					<speciesReference species="S18" stoichiometry="1.0"/>
				</listOfProducts>
				<kineticLaw>
					<math xmlns="http://www.w3.org/1998/Math/MathML"/>
					<listOfParameters>
						<parameter id="LOWER_BOUND" value="0.0"/>
						<parameter id="OBJECTIVE_COEFFICIENT" value="0.0"/>
					</listOfParameters>
				</kineticLaw>
			</reaction>
			<reaction id="R274" name="-no_pathway-1.2.4.1-RXN-12508" reversible="false">
				<listOfReactants>
					<speciesReference species="S413" stoichiometry="1.0"/>
					<speciesReference species="S414" stoichiometry="1.0"/>
				</listOfReactants>
				<listOfProducts>
					<speciesReference species="S415" stoichiometry="1.0"/>
					<speciesReference species="S416" stoichiometry="1.0"/>
				</listOfProducts>
				<kineticLaw>
					<math xmlns="http://www.w3.org/1998/Math/MathML"/>
					<listOfParameters>
						<parameter id="LOWER_BOUND" value="0.0"/>
						<parameter id="OBJECTIVE_COEFFICIENT" value="0.0"/>
					</listOfParameters>
				</kineticLaw>
			</reaction>
			<reaction id="R275" name="-no_pathway-1.2.4.1-RXN-12583" reversible="false">
				<listOfReactants>
					<speciesReference species="S18" stoichiometry="1.0"/>
					<speciesReference species="S104" stoichiometry="1.0"/>
					<speciesReference species="S415" stoichiometry="1.0"/>
				</listOfReactants>
				<listOfProducts>
					<speciesReference species="S413" stoichiometry="1.0"/>
					<speciesReference species="S20" stoichiometry="1.0"/>
				</listOfProducts>
				<kineticLaw>
					<math xmlns="http://www.w3.org/1998/Math/MathML"/>
					<listOfParameters>
						<parameter id="LOWER_BOUND" value="0.0"/>
						<parameter id="OBJECTIVE_COEFFICIENT" value="0.0"/>
					</listOfParameters>
				</kineticLaw>
			</reaction>
			<reaction id="R276" name="-no_pathway-1.2.4.4-KETOISOCAPROATE-RXN" reversible="false">
				<listOfReactants>
					<speciesReference species="S417" stoichiometry="1.0"/>
					<speciesReference species="S414" stoichiometry="1.0"/>
				</listOfReactants>
				<listOfProducts>
					<speciesReference species="S20" stoichiometry="1.0"/>
					<speciesReference species="S418" stoichiometry="1.0"/>
				</listOfProducts>
				<kineticLaw>
					<math xmlns="http://www.w3.org/1998/Math/MathML"/>
					<listOfParameters>
						<parameter id="LOWER_BOUND" value="0.0"/>
						<parameter id="OBJECTIVE_COEFFICIENT" value="0.0"/>
					</listOfParameters>
				</kineticLaw>
			</reaction>
			<reaction id="R277" name="-no_pathway-1.2.4.4-METHYLVALERATE-RXN" reversible="false">
				<listOfReactants>
					<speciesReference species="S419" stoichiometry="1.0"/>
					<speciesReference species="S414" stoichiometry="1.0"/>
				</listOfReactants>
				<listOfProducts>
					<speciesReference species="S20" stoichiometry="1.0"/>
					<speciesReference species="S420" stoichiometry="1.0"/>
				</listOfProducts>
				<kineticLaw>
					<math xmlns="http://www.w3.org/1998/Math/MathML"/>
					<listOfParameters>
						<parameter id="LOWER_BOUND" value="0.0"/>
						<parameter id="OBJECTIVE_COEFFICIENT" value="0.0"/>
					</listOfParameters>
				</kineticLaw>
			</reaction>
			<reaction id="R278" name="-no_pathway-1.2.7.8-1.2.7.8-RXN" reversible="false">
				<listOfReactants>
					<speciesReference species="S140" stoichiometry="1.0"/>
					<speciesReference species="S421" stoichiometry="1.0"/>
					<speciesReference species="S422" stoichiometry="1.0"/>
				</listOfReactants>
				<listOfProducts>
					<speciesReference species="S18" stoichiometry="1.0"/>
					<speciesReference species="S20" stoichiometry="1.0"/>
					<speciesReference species="S423" stoichiometry="1.0"/>
					<speciesReference species="S424" stoichiometry="1.0"/>
				</listOfProducts>
				<kineticLaw>
					<math xmlns="http://www.w3.org/1998/Math/MathML"/>
					<listOfParameters>
						<parameter id="LOWER_BOUND" value="0.0"/>
						<parameter id="OBJECTIVE_COEFFICIENT" value="0.0"/>
					</listOfParameters>
				</kineticLaw>
			</reaction>
			<reaction id="R279" name="-no_pathway-1.2.99.2-CARBON-MONOXIDE-DEHYDROGENASE-RXN" reversible="false">
				<listOfReactants>
					<speciesReference species="S425" stoichiometry="1.0"/>
					<speciesReference species="S14" stoichiometry="1.0"/>
					<speciesReference species="S426" stoichiometry="1.0"/>
				</listOfReactants>
				<listOfProducts>
					<speciesReference species="S20" stoichiometry="1.0"/>
					<speciesReference species="S427" stoichiometry="1.0"/>
				</listOfProducts>
				<kineticLaw>
					<math xmlns="http://www.w3.org/1998/Math/MathML"/>
					<listOfParameters>
						<parameter id="LOWER_BOUND" value="0.0"/>
						<parameter id="OBJECTIVE_COEFFICIENT" value="0.0"/>
					</listOfParameters>
				</kineticLaw>
			</reaction>
			<reaction id="R280" name="-no_pathway-1.3.1.33-RXN-5285" reversible="true">
				<listOfReactants>
					<speciesReference species="S428" stoichiometry="1.0"/>
					<speciesReference species="S101" stoichiometry="1.0"/>
					<speciesReference species="S18" stoichiometry="1.0"/>
				</listOfReactants>
				<listOfProducts>
					<speciesReference species="S429" stoichiometry="1.0"/>
					<speciesReference species="S100" stoichiometry="1.0"/>
				</listOfProducts>
				<kineticLaw>
					<math xmlns="http://www.w3.org/1998/Math/MathML"/>
					<listOfParameters>
						<parameter id="OBJECTIVE_COEFFICIENT" value="0.0"/>
					</listOfParameters>
				</kineticLaw>
			</reaction>
			<reaction id="R281" name="-no_pathway-1.3.1.34-DIENOYLCOAREDUCT-RXN" reversible="true">
				<listOfReactants>
					<speciesReference species="S100" stoichiometry="1.0"/>
					<speciesReference species="S430" stoichiometry="1.0"/>
				</listOfReactants>
				<listOfProducts>
					<speciesReference species="S101" stoichiometry="1.0"/>
					<speciesReference species="S18" stoichiometry="1.0"/>
					<speciesReference species="S431" stoichiometry="1.0"/>
				</listOfProducts>
				<kineticLaw>
					<math xmlns="http://www.w3.org/1998/Math/MathML"/>
					<listOfParameters>
						<parameter id="OBJECTIVE_COEFFICIENT" value="0.0"/>
					</listOfParameters>
				</kineticLaw>
			</reaction>
			<reaction id="R282" name="-no_pathway-1.3.1.75-RXN-5286" reversible="true">
				<listOfReactants>
					<speciesReference species="S432" stoichiometry="1.0"/>
					<speciesReference species="S100" stoichiometry="1.0"/>
				</listOfReactants>
				<listOfProducts>
					<speciesReference species="S18" stoichiometry="1.0"/>
					<speciesReference species="S429" stoichiometry="1.0"/>
					<speciesReference species="S101" stoichiometry="1.0"/>
				</listOfProducts>
				<kineticLaw>
					<math xmlns="http://www.w3.org/1998/Math/MathML"/>
					<listOfParameters>
						<parameter id="OBJECTIVE_COEFFICIENT" value="0.0"/>
					</listOfParameters>
				</kineticLaw>
			</reaction>
			<reaction id="R283" name="-no_pathway-1.3.1.83-RXN-10625" reversible="true">
				<listOfReactants>
					<speciesReference species="S100" stoichiometry="3.0"/>
					<speciesReference species="S433" stoichiometry="1.0"/>
				</listOfReactants>
				<listOfProducts>
					<speciesReference species="S434" stoichiometry="1.0"/>
					<speciesReference species="S101" stoichiometry="3.0"/>
					<speciesReference species="S18" stoichiometry="3.0"/>
				</listOfProducts>
				<kineticLaw>
					<math xmlns="http://www.w3.org/1998/Math/MathML"/>
					<listOfParameters>
						<parameter id="OBJECTIVE_COEFFICIENT" value="0.0"/>
					</listOfParameters>
				</kineticLaw>
			</reaction>
			<reaction id="R284" name="-no_pathway-1.3.1.9-RXN-9635" reversible="true">
				<listOfReactants>
					<speciesReference species="S91" stoichiometry="1.0"/>
					<speciesReference species="S435" stoichiometry="1.0"/>
				</listOfReactants>
				<listOfProducts>
					<speciesReference species="S93" stoichiometry="1.0"/>
					<speciesReference species="S18" stoichiometry="1.0"/>
					<speciesReference species="S436" stoichiometry="1.0"/>
				</listOfProducts>
				<kineticLaw>
					<math xmlns="http://www.w3.org/1998/Math/MathML"/>
					<listOfParameters>
						<parameter id="UPPER_BOUND" value="0.0"/>
						<parameter id="OBJECTIVE_COEFFICIENT" value="0.0"/>
					</listOfParameters>
				</kineticLaw>
			</reaction>
			<reaction id="R285" name="-no_pathway-1.3.1.9-RXN-9657" reversible="false">
				<listOfReactants>
					<speciesReference species="S93" stoichiometry="1.0"/>
					<speciesReference species="S18" stoichiometry="1.0"/>
					<speciesReference species="S437" stoichiometry="1.0"/>
				</listOfReactants>
				<listOfProducts>
					<speciesReference species="S91" stoichiometry="1.0"/>
					<speciesReference species="S438" stoichiometry="1.0"/>
				</listOfProducts>
				<kineticLaw>
					<math xmlns="http://www.w3.org/1998/Math/MathML"/>
					<listOfParameters>
						<parameter id="LOWER_BOUND" value="0.0"/>
						<parameter id="OBJECTIVE_COEFFICIENT" value="0.0"/>
					</listOfParameters>
				</kineticLaw>
			</reaction>
			<reaction id="R286" name="-no_pathway-1.3.1.9-RXN-9658" reversible="true">
				<listOfReactants>
					<speciesReference species="S91" stoichiometry="1.0"/>
					<speciesReference species="S439" stoichiometry="1.0"/>
				</listOfReactants>
				<listOfProducts>
					<speciesReference species="S93" stoichiometry="1.0"/>
					<speciesReference species="S18" stoichiometry="1.0"/>
					<speciesReference species="S440" stoichiometry="1.0"/>
				</listOfProducts>
				<kineticLaw>
					<math xmlns="http://www.w3.org/1998/Math/MathML"/>
					<listOfParameters>
						<parameter id="UPPER_BOUND" value="0.0"/>
						<parameter id="OBJECTIVE_COEFFICIENT" value="0.0"/>
					</listOfParameters>
				</kineticLaw>
			</reaction>
			<reaction id="R287" name="-no_pathway-1.3.1.9-RXN-9659" reversible="true">
				<listOfReactants>
					<speciesReference species="S91" stoichiometry="1.0"/>
					<speciesReference species="S441" stoichiometry="1.0"/>
				</listOfReactants>
				<listOfProducts>
					<speciesReference species="S93" stoichiometry="1.0"/>
					<speciesReference species="S18" stoichiometry="1.0"/>
					<speciesReference species="S442" stoichiometry="1.0"/>
				</listOfProducts>
				<kineticLaw>
					<math xmlns="http://www.w3.org/1998/Math/MathML"/>
					<listOfParameters>
						<parameter id="UPPER_BOUND" value="0.0"/>
						<parameter id="OBJECTIVE_COEFFICIENT" value="0.0"/>
					</listOfParameters>
				</kineticLaw>
			</reaction>
			<reaction id="R288" name="-no_pathway-1.3.1.9-RXN-9660" reversible="true">
				<listOfReactants>
					<speciesReference species="S91" stoichiometry="1.0"/>
					<speciesReference species="S443" stoichiometry="1.0"/>
				</listOfReactants>
				<listOfProducts>
					<speciesReference species="S93" stoichiometry="1.0"/>
					<speciesReference species="S18" stoichiometry="1.0"/>
					<speciesReference species="S444" stoichiometry="1.0"/>
				</listOfProducts>
				<kineticLaw>
					<math xmlns="http://www.w3.org/1998/Math/MathML"/>
					<listOfParameters>
						<parameter id="UPPER_BOUND" value="0.0"/>
						<parameter id="OBJECTIVE_COEFFICIENT" value="0.0"/>
					</listOfParameters>
				</kineticLaw>
			</reaction>
			<reaction id="R289" name="-no_pathway-1.3.1.9-RXN-9661" reversible="true">
				<listOfReactants>
					<speciesReference species="S91" stoichiometry="1.0"/>
					<speciesReference species="S134" stoichiometry="1.0"/>
				</listOfReactants>
				<listOfProducts>
					<speciesReference species="S93" stoichiometry="1.0"/>
					<speciesReference species="S18" stoichiometry="1.0"/>
					<speciesReference species="S445" stoichiometry="1.0"/>
				</listOfProducts>
				<kineticLaw>
					<math xmlns="http://www.w3.org/1998/Math/MathML"/>
					<listOfParameters>
						<parameter id="UPPER_BOUND" value="0.0"/>
						<parameter id="OBJECTIVE_COEFFICIENT" value="0.0"/>
					</listOfParameters>
				</kineticLaw>
			</reaction>
			<reaction id="R290" name="-no_pathway-1.3.1.9-RXN-9662" reversible="true">
				<listOfReactants>
					<speciesReference species="S91" stoichiometry="1.0"/>
					<speciesReference species="S137" stoichiometry="1.0"/>
				</listOfReactants>
				<listOfProducts>
					<speciesReference species="S93" stoichiometry="1.0"/>
					<speciesReference species="S18" stoichiometry="1.0"/>
					<speciesReference species="S446" stoichiometry="1.0"/>
				</listOfProducts>
				<kineticLaw>
					<math xmlns="http://www.w3.org/1998/Math/MathML"/>
					<listOfParameters>
						<parameter id="UPPER_BOUND" value="0.0"/>
						<parameter id="OBJECTIVE_COEFFICIENT" value="0.0"/>
					</listOfParameters>
				</kineticLaw>
			</reaction>
			<reaction id="R291" name="-no_pathway-1.3.1.9-RXN-9663" reversible="true">
				<listOfReactants>
					<speciesReference species="S91" stoichiometry="1.0"/>
					<speciesReference species="S447" stoichiometry="1.0"/>
				</listOfReactants>
				<listOfProducts>
					<speciesReference species="S93" stoichiometry="1.0"/>
					<speciesReference species="S18" stoichiometry="1.0"/>
					<speciesReference species="S448" stoichiometry="1.0"/>
				</listOfProducts>
				<kineticLaw>
					<math xmlns="http://www.w3.org/1998/Math/MathML"/>
					<listOfParameters>
						<parameter id="UPPER_BOUND" value="0.0"/>
						<parameter id="OBJECTIVE_COEFFICIENT" value="0.0"/>
					</listOfParameters>
				</kineticLaw>
			</reaction>
			<reaction id="R292" name="-no_pathway-1.3.3.11-1.3.3.11-RXN" reversible="true">
				<listOfReactants>
					<speciesReference species="S449" stoichiometry="1.0"/>
					<speciesReference species="S77" stoichiometry="3.0"/>
					<speciesReference species="S18" stoichiometry="1.0"/>
				</listOfReactants>
				<listOfProducts>
					<speciesReference species="S450" stoichiometry="1.0"/>
					<speciesReference species="S295" stoichiometry="2.0"/>
					<speciesReference species="S14" stoichiometry="2.0"/>
				</listOfProducts>
				<kineticLaw>
					<math xmlns="http://www.w3.org/1998/Math/MathML"/>
					<listOfParameters>
						<parameter id="OBJECTIVE_COEFFICIENT" value="0.0"/>
					</listOfParameters>
				</kineticLaw>
			</reaction>
			<reaction id="R293" name="-no_pathway-1.3.7.7-RXN-11902" reversible="false">
				<listOfReactants>
					<speciesReference species="S14" stoichiometry="2.0"/>
					<speciesReference species="S13" stoichiometry="2.0"/>
					<speciesReference species="S432" stoichiometry="1.0"/>
					<speciesReference species="S424" stoichiometry="1.0"/>
				</listOfReactants>
				<listOfProducts>
					<speciesReference species="S18" stoichiometry="4.0"/>
					<speciesReference species="S16" stoichiometry="2.0"/>
					<speciesReference species="S451" stoichiometry="1.0"/>
					<speciesReference species="S17" stoichiometry="2.0"/>
					<speciesReference species="S422" stoichiometry="1.0"/>
				</listOfProducts>
				<kineticLaw>
					<math xmlns="http://www.w3.org/1998/Math/MathML"/>
					<listOfParameters>
						<parameter id="LOWER_BOUND" value="0.0"/>
						<parameter id="OBJECTIVE_COEFFICIENT" value="0.0"/>
					</listOfParameters>
				</kineticLaw>
			</reaction>
			<reaction id="R294" name="-no_pathway-1.3.8.--RXN-12572" reversible="false">
				<listOfReactants>
					<speciesReference species="S452" stoichiometry="1.0"/>
					<speciesReference species="S426" stoichiometry="1.0"/>
				</listOfReactants>
				<listOfProducts>
					<speciesReference species="S453" stoichiometry="1.0"/>
					<speciesReference species="S427" stoichiometry="1.0"/>
				</listOfProducts>
				<kineticLaw>
					<math xmlns="http://www.w3.org/1998/Math/MathML"/>
					<listOfParameters>
						<parameter id="LOWER_BOUND" value="0.0"/>
						<parameter id="OBJECTIVE_COEFFICIENT" value="0.0"/>
					</listOfParameters>
				</kineticLaw>
			</reaction>
			<reaction id="R295" name="-no_pathway-1.3.98.1-RXN-9929" reversible="true">
				<listOfReactants>
					<speciesReference species="S454" stoichiometry="1.0"/>
					<speciesReference species="S176" stoichiometry="1.0"/>
				</listOfReactants>
				<listOfProducts>
					<speciesReference species="S455" stoichiometry="1.0"/>
					<speciesReference species="S298" stoichiometry="1.0"/>
				</listOfProducts>
				<kineticLaw>
					<math xmlns="http://www.w3.org/1998/Math/MathML"/>
					<listOfParameters>
						<parameter id="OBJECTIVE_COEFFICIENT" value="0.0"/>
					</listOfParameters>
				</kineticLaw>
			</reaction>
			<reaction id="R296" name="-no_pathway-1.4.1.21-1.4.1.21-RXN_NAD" reversible="true">
				<listOfReactants>
					<speciesReference species="S150" stoichiometry="1.0"/>
					<speciesReference species="S14" stoichiometry="1.0"/>
					<speciesReference species="S91" stoichiometry="1.0"/>
				</listOfReactants>
				<listOfProducts>
					<speciesReference species="S174" stoichiometry="1.0"/>
					<speciesReference species="S103" stoichiometry="1.0"/>
					<speciesReference species="S18" stoichiometry="2.0"/>
					<speciesReference species="S93" stoichiometry="1.0"/>
				</listOfProducts>
				<kineticLaw>
					<math xmlns="http://www.w3.org/1998/Math/MathML"/>
					<listOfParameters>
						<parameter id="OBJECTIVE_COEFFICIENT" value="0.0"/>
					</listOfParameters>
				</kineticLaw>
			</reaction>
			<reaction id="R297" name="-no_pathway-1.4.1.21-1.4.1.21-RXN_NADP" reversible="true">
				<listOfReactants>
					<speciesReference species="S150" stoichiometry="1.0"/>
					<speciesReference species="S14" stoichiometry="1.0"/>
					<speciesReference species="S100" stoichiometry="1.0"/>
				</listOfReactants>
				<listOfProducts>
					<speciesReference species="S174" stoichiometry="1.0"/>
					<speciesReference species="S103" stoichiometry="1.0"/>
					<speciesReference species="S18" stoichiometry="2.0"/>
					<speciesReference species="S101" stoichiometry="1.0"/>
				</listOfProducts>
				<kineticLaw>
					<math xmlns="http://www.w3.org/1998/Math/MathML"/>
					<listOfParameters>
						<parameter id="OBJECTIVE_COEFFICIENT" value="0.0"/>
					</listOfParameters>
				</kineticLaw>
			</reaction>
			<reaction id="R298" name="-no_pathway-1.4.3.19-RXN-8672" reversible="false">
				<listOfReactants>
					<speciesReference species="S456" stoichiometry="1.0"/>
					<speciesReference species="S77" stoichiometry="1.0"/>
					<speciesReference species="S14" stoichiometry="1.0"/>
				</listOfReactants>
				<listOfProducts>
					<speciesReference species="S174" stoichiometry="1.0"/>
					<speciesReference species="S295" stoichiometry="1.0"/>
					<speciesReference species="S18" stoichiometry="1.0"/>
					<speciesReference species="S104" stoichiometry="1.0"/>
				</listOfProducts>
				<kineticLaw>
					<math xmlns="http://www.w3.org/1998/Math/MathML"/>
					<listOfParameters>
						<parameter id="LOWER_BOUND" value="0.0"/>
						<parameter id="OBJECTIVE_COEFFICIENT" value="0.0"/>
					</listOfParameters>
				</kineticLaw>
			</reaction>
			<reaction id="R299" name="-no_pathway-1.4.3.19-RXN-8673" reversible="false">
				<listOfReactants>
					<speciesReference species="S77" stoichiometry="1.0"/>
					<speciesReference species="S457" stoichiometry="1.0"/>
					<speciesReference species="S14" stoichiometry="1.0"/>
				</listOfReactants>
				<listOfProducts>
					<speciesReference species="S289" stoichiometry="1.0"/>
					<speciesReference species="S295" stoichiometry="1.0"/>
					<speciesReference species="S353" stoichiometry="1.0"/>
				</listOfProducts>
				<kineticLaw>
					<math xmlns="http://www.w3.org/1998/Math/MathML"/>
					<listOfParameters>
						<parameter id="LOWER_BOUND" value="0.0"/>
						<parameter id="OBJECTIVE_COEFFICIENT" value="0.0"/>
					</listOfParameters>
				</kineticLaw>
			</reaction>
			<reaction id="R300" name="-no_pathway-1.4.3.19-RXN-8674" reversible="false">
				<listOfReactants>
					<speciesReference species="S458" stoichiometry="1.0"/>
					<speciesReference species="S77" stoichiometry="1.0"/>
					<speciesReference species="S14" stoichiometry="1.0"/>
				</listOfReactants>
				<listOfProducts>
					<speciesReference species="S459" stoichiometry="1.0"/>
					<speciesReference species="S289" stoichiometry="1.0"/>
					<speciesReference species="S295" stoichiometry="1.0"/>
				</listOfProducts>
				<kineticLaw>
					<math xmlns="http://www.w3.org/1998/Math/MathML"/>
					<listOfParameters>
						<parameter id="LOWER_BOUND" value="0.0"/>
						<parameter id="OBJECTIVE_COEFFICIENT" value="0.0"/>
					</listOfParameters>
				</kineticLaw>
			</reaction>
			<reaction id="R301" name="-no_pathway-1.5.1.12-RXN-11632_NAD" reversible="false">
				<listOfReactants>
					<speciesReference species="S460" stoichiometry="1.0"/>
					<speciesReference species="S14" stoichiometry="2.0"/>
					<speciesReference species="S91" stoichiometry="1.0"/>
				</listOfReactants>
				<listOfProducts>
					<speciesReference species="S151" stoichiometry="1.0"/>
					<speciesReference species="S18" stoichiometry="1.0"/>
					<speciesReference species="S93" stoichiometry="1.0"/>
				</listOfProducts>
				<kineticLaw>
					<math xmlns="http://www.w3.org/1998/Math/MathML"/>
					<listOfParameters>
						<parameter id="LOWER_BOUND" value="0.0"/>
						<parameter id="OBJECTIVE_COEFFICIENT" value="0.0"/>
					</listOfParameters>
				</kineticLaw>
			</reaction>
			<reaction id="R302" name="-no_pathway-1.5.1.12-RXN-11632_NADP" reversible="false">
				<listOfReactants>
					<speciesReference species="S460" stoichiometry="1.0"/>
					<speciesReference species="S14" stoichiometry="2.0"/>
					<speciesReference species="S100" stoichiometry="1.0"/>
				</listOfReactants>
				<listOfProducts>
					<speciesReference species="S151" stoichiometry="1.0"/>
					<speciesReference species="S18" stoichiometry="1.0"/>
					<speciesReference species="S101" stoichiometry="1.0"/>
				</listOfProducts>
				<kineticLaw>
					<math xmlns="http://www.w3.org/1998/Math/MathML"/>
					<listOfParameters>
						<parameter id="LOWER_BOUND" value="0.0"/>
						<parameter id="OBJECTIVE_COEFFICIENT" value="0.0"/>
					</listOfParameters>
				</kineticLaw>
			</reaction>
			<reaction id="R303" name="-no_pathway-1.6.5.2-RXN-12303_NAD" reversible="true">
				<listOfReactants>
					<speciesReference species="S461" stoichiometry="1.0"/>
					<speciesReference species="S18" stoichiometry="1.0"/>
					<speciesReference species="S93" stoichiometry="1.0"/>
				</listOfReactants>
				<listOfProducts>
					<speciesReference species="S462" stoichiometry="1.0"/>
					<speciesReference species="S91" stoichiometry="1.0"/>
				</listOfProducts>
				<kineticLaw>
					<math xmlns="http://www.w3.org/1998/Math/MathML"/>
					<listOfParameters>
						<parameter id="OBJECTIVE_COEFFICIENT" value="0.0"/>
					</listOfParameters>
				</kineticLaw>
			</reaction>
			<reaction id="R304" name="-no_pathway-1.6.5.2-RXN-12303_NADP" reversible="true">
				<listOfReactants>
					<speciesReference species="S461" stoichiometry="1.0"/>
					<speciesReference species="S18" stoichiometry="1.0"/>
					<speciesReference species="S101" stoichiometry="1.0"/>
				</listOfReactants>
				<listOfProducts>
					<speciesReference species="S462" stoichiometry="1.0"/>
					<speciesReference species="S100" stoichiometry="1.0"/>
				</listOfProducts>
				<kineticLaw>
					<math xmlns="http://www.w3.org/1998/Math/MathML"/>
					<listOfParameters>
						<parameter id="OBJECTIVE_COEFFICIENT" value="0.0"/>
					</listOfParameters>
				</kineticLaw>
			</reaction>
			<reaction id="R305" name="-no_pathway-1.6.99.5-NADH-DEHYDROGENASE-QUINONE-RXN" reversible="true">
				<listOfReactants>
					<speciesReference species="S463" stoichiometry="1.0"/>
					<speciesReference species="S93" stoichiometry="1.0"/>
					<speciesReference species="S18" stoichiometry="1.0"/>
				</listOfReactants>
				<listOfProducts>
					<speciesReference species="S464" stoichiometry="1.0"/>
					<speciesReference species="S91" stoichiometry="1.0"/>
				</listOfProducts>
				<kineticLaw>
					<math xmlns="http://www.w3.org/1998/Math/MathML"/>
					<listOfParameters>
						<parameter id="OBJECTIVE_COEFFICIENT" value="0.0"/>
					</listOfParameters>
				</kineticLaw>
			</reaction>
			<reaction id="R306" name="-no_pathway-1.7.2.3-1.7.2.3-RXN" reversible="true">
				<listOfReactants>
					<speciesReference species="S350" stoichiometry="1.0"/>
					<speciesReference species="S14" stoichiometry="1.0"/>
					<speciesReference species="S123" stoichiometry="2.0"/>
				</listOfReactants>
				<listOfProducts>
					<speciesReference species="S18" stoichiometry="3.0"/>
					<speciesReference species="S351" stoichiometry="1.0"/>
					<speciesReference species="S124" stoichiometry="2.0"/>
				</listOfProducts>
				<kineticLaw>
					<math xmlns="http://www.w3.org/1998/Math/MathML"/>
					<listOfParameters>
						<parameter id="OBJECTIVE_COEFFICIENT" value="0.0"/>
					</listOfParameters>
				</kineticLaw>
			</reaction>
			<reaction id="R307" name="-no_pathway-1.7.2.3-RXN0-5264" reversible="false">
				<listOfReactants>
					<speciesReference species="S119" stoichiometry="1.0"/>
					<speciesReference species="S465" stoichiometry="1.0"/>
					<speciesReference species="S466" stoichiometry="1.0"/>
				</listOfReactants>
				<listOfProducts>
					<speciesReference species="S467" stoichiometry="1.0"/>
					<speciesReference species="S27" stoichiometry="1.0"/>
					<speciesReference species="S468" stoichiometry="1.0"/>
				</listOfProducts>
				<kineticLaw>
					<math xmlns="http://www.w3.org/1998/Math/MathML"/>
					<listOfParameters>
						<parameter id="LOWER_BOUND" value="0.0"/>
						<parameter id="OBJECTIVE_COEFFICIENT" value="0.0"/>
					</listOfParameters>
				</kineticLaw>
			</reaction>
			<reaction id="R308" name="-no_pathway-1.7.99.4-RXN0-6369" reversible="false">
				<listOfReactants>
					<speciesReference species="S469" stoichiometry="1.0"/>
					<speciesReference species="S118" stoichiometry="1.0"/>
				</listOfReactants>
				<listOfProducts>
					<speciesReference species="S120" stoichiometry="1.0"/>
					<speciesReference species="S14" stoichiometry="1.0"/>
					<speciesReference species="S117" stoichiometry="1.0"/>
				</listOfProducts>
				<kineticLaw>
					<math xmlns="http://www.w3.org/1998/Math/MathML"/>
					<listOfParameters>
						<parameter id="LOWER_BOUND" value="0.0"/>
						<parameter id="OBJECTIVE_COEFFICIENT" value="0.0"/>
					</listOfParameters>
				</kineticLaw>
			</reaction>
			<reaction id="R309" name="-no_pathway-1.8.1.4-1.8.1.4-RXN" reversible="true">
				<listOfReactants>
					<speciesReference species="S91" stoichiometry="1.0"/>
					<speciesReference species="S470" stoichiometry="1.0"/>
				</listOfReactants>
				<listOfProducts>
					<speciesReference species="S93" stoichiometry="1.0"/>
					<speciesReference species="S18" stoichiometry="1.0"/>
					<speciesReference species="S414" stoichiometry="1.0"/>
				</listOfProducts>
				<kineticLaw>
					<math xmlns="http://www.w3.org/1998/Math/MathML"/>
					<listOfParameters>
						<parameter id="OBJECTIVE_COEFFICIENT" value="0.0"/>
					</listOfParameters>
				</kineticLaw>
			</reaction>
			<reaction id="R310" name="-no_pathway-1.8.1.4-DIHYDLIPOXN-RXN" reversible="true">
				<listOfReactants>
					<speciesReference species="S470" stoichiometry="1.0"/>
					<speciesReference species="S91" stoichiometry="1.0"/>
				</listOfReactants>
				<listOfProducts>
					<speciesReference species="S414" stoichiometry="1.0"/>
					<speciesReference species="S93" stoichiometry="1.0"/>
					<speciesReference species="S18" stoichiometry="1.0"/>
				</listOfProducts>
				<kineticLaw>
					<math xmlns="http://www.w3.org/1998/Math/MathML"/>
					<listOfParameters>
						<parameter id="OBJECTIVE_COEFFICIENT" value="0.0"/>
					</listOfParameters>
				</kineticLaw>
			</reaction>
			<reaction id="R311" name="-no_pathway-1.8.4.11-RXN-8669" reversible="true">
				<listOfReactants>
					<speciesReference species="S471" stoichiometry="1.0"/>
					<speciesReference species="S14" stoichiometry="1.0"/>
					<speciesReference species="S196" stoichiometry="1.0"/>
				</listOfReactants>
				<listOfProducts>
					<speciesReference species="S18" stoichiometry="2.0"/>
					<speciesReference species="S472" stoichiometry="1.0"/>
					<speciesReference species="S195" stoichiometry="1.0"/>
				</listOfProducts>
				<kineticLaw>
					<math xmlns="http://www.w3.org/1998/Math/MathML"/>
					<listOfParameters>
						<parameter id="OBJECTIVE_COEFFICIENT" value="0.0"/>
					</listOfParameters>
				</kineticLaw>
			</reaction>
			<reaction id="R312" name="-no_pathway-1.8.5.3-DIMESULFREDUCT-RXN" reversible="false">
				<listOfReactants>
					<speciesReference species="S57" stoichiometry="1.0"/>
					<speciesReference species="S118" stoichiometry="1.0"/>
				</listOfReactants>
				<listOfProducts>
					<speciesReference species="S55" stoichiometry="1.0"/>
					<speciesReference species="S27" stoichiometry="1.0"/>
					<speciesReference species="S117" stoichiometry="1.0"/>
				</listOfProducts>
				<kineticLaw>
					<math xmlns="http://www.w3.org/1998/Math/MathML"/>
					<listOfParameters>
						<parameter id="LOWER_BOUND" value="0.0"/>
						<parameter id="OBJECTIVE_COEFFICIENT" value="0.0"/>
					</listOfParameters>
				</kineticLaw>
			</reaction>
			<reaction id="R313" name="-no_pathway-2.1.1.--CDHMSARC-RXN" reversible="false">
				<listOfReactants>
					<speciesReference species="S141" stoichiometry="1.0"/>
					<speciesReference species="S473" stoichiometry="1.0"/>
					<speciesReference species="S14" stoichiometry="1.0"/>
					<speciesReference species="S422" stoichiometry="2.0"/>
				</listOfReactants>
				<listOfProducts>
					<speciesReference species="S20" stoichiometry="1.0"/>
					<speciesReference species="S140" stoichiometry="1.0"/>
					<speciesReference species="S474" stoichiometry="1.0"/>
					<speciesReference species="S18" stoichiometry="2.0"/>
					<speciesReference species="S424" stoichiometry="2.0"/>
				</listOfProducts>
				<kineticLaw>
					<math xmlns="http://www.w3.org/1998/Math/MathML"/>
					<listOfParameters>
						<parameter id="LOWER_BOUND" value="0.0"/>
						<parameter id="OBJECTIVE_COEFFICIENT" value="0.0"/>
					</listOfParameters>
				</kineticLaw>
			</reaction>
			<reaction id="R314" name="-no_pathway-2.1.1.--RXN-10668" reversible="false">
				<listOfReactants>
					<speciesReference species="S475" stoichiometry="1.0"/>
					<speciesReference species="S476" stoichiometry="1.0"/>
				</listOfReactants>
				<listOfProducts>
					<speciesReference species="S477" stoichiometry="1.0"/>
					<speciesReference species="S382" stoichiometry="1.0"/>
					<speciesReference species="S18" stoichiometry="1.0"/>
				</listOfProducts>
				<kineticLaw>
					<math xmlns="http://www.w3.org/1998/Math/MathML"/>
					<listOfParameters>
						<parameter id="LOWER_BOUND" value="0.0"/>
						<parameter id="OBJECTIVE_COEFFICIENT" value="0.0"/>
					</listOfParameters>
				</kineticLaw>
			</reaction>
			<reaction id="R315" name="-no_pathway-2.1.1.--RXN-11456" reversible="false">
				<listOfReactants>
					<speciesReference species="S478" stoichiometry="1.0"/>
					<speciesReference species="S476" stoichiometry="1.0"/>
				</listOfReactants>
				<listOfProducts>
					<speciesReference species="S477" stoichiometry="1.0"/>
					<speciesReference species="S479" stoichiometry="1.0"/>
					<speciesReference species="S18" stoichiometry="1.0"/>
				</listOfProducts>
				<kineticLaw>
					<math xmlns="http://www.w3.org/1998/Math/MathML"/>
					<listOfParameters>
						<parameter id="LOWER_BOUND" value="0.0"/>
						<parameter id="OBJECTIVE_COEFFICIENT" value="0.0"/>
					</listOfParameters>
				</kineticLaw>
			</reaction>
			<reaction id="R316" name="-no_pathway-2.1.1.--RXN-11648" reversible="false">
				<listOfReactants>
					<speciesReference species="S480" stoichiometry="1.0"/>
					<speciesReference species="S476" stoichiometry="1.0"/>
				</listOfReactants>
				<listOfProducts>
					<speciesReference species="S477" stoichiometry="1.0"/>
					<speciesReference species="S481" stoichiometry="1.0"/>
					<speciesReference species="S18" stoichiometry="1.0"/>
				</listOfProducts>
				<kineticLaw>
					<math xmlns="http://www.w3.org/1998/Math/MathML"/>
					<listOfParameters>
						<parameter id="LOWER_BOUND" value="0.0"/>
						<parameter id="OBJECTIVE_COEFFICIENT" value="0.0"/>
					</listOfParameters>
				</kineticLaw>
			</reaction>
			<reaction id="R317" name="-no_pathway-2.1.1.--RXN-11651" reversible="false">
				<listOfReactants>
					<speciesReference species="S482" stoichiometry="1.0"/>
					<speciesReference species="S476" stoichiometry="1.0"/>
				</listOfReactants>
				<listOfProducts>
					<speciesReference species="S477" stoichiometry="1.0"/>
					<speciesReference species="S483" stoichiometry="1.0"/>
					<speciesReference species="S18" stoichiometry="1.0"/>
				</listOfProducts>
				<kineticLaw>
					<math xmlns="http://www.w3.org/1998/Math/MathML"/>
					<listOfParameters>
						<parameter id="LOWER_BOUND" value="0.0"/>
						<parameter id="OBJECTIVE_COEFFICIENT" value="0.0"/>
					</listOfParameters>
				</kineticLaw>
			</reaction>
			<reaction id="R318" name="-no_pathway-2.1.1.--RXN-11897" reversible="false">
				<listOfReactants>
					<speciesReference species="S484" stoichiometry="1.0"/>
					<speciesReference species="S476" stoichiometry="1.0"/>
				</listOfReactants>
				<listOfProducts>
					<speciesReference species="S477" stoichiometry="1.0"/>
					<speciesReference species="S308" stoichiometry="1.0"/>
				</listOfProducts>
				<kineticLaw>
					<math xmlns="http://www.w3.org/1998/Math/MathML"/>
					<listOfParameters>
						<parameter id="LOWER_BOUND" value="0.0"/>
						<parameter id="OBJECTIVE_COEFFICIENT" value="0.0"/>
					</listOfParameters>
				</kineticLaw>
			</reaction>
			<reaction id="R319" name="-no_pathway-2.1.1.--RXN-12013" reversible="false">
				<listOfReactants>
					<speciesReference species="S485" stoichiometry="1.0"/>
					<speciesReference species="S476" stoichiometry="1.0"/>
				</listOfReactants>
				<listOfProducts>
					<speciesReference species="S477" stoichiometry="1.0"/>
					<speciesReference species="S486" stoichiometry="1.0"/>
				</listOfProducts>
				<kineticLaw>
					<math xmlns="http://www.w3.org/1998/Math/MathML"/>
					<listOfParameters>
						<parameter id="LOWER_BOUND" value="0.0"/>
						<parameter id="OBJECTIVE_COEFFICIENT" value="0.0"/>
					</listOfParameters>
				</kineticLaw>
			</reaction>
			<reaction id="R320" name="-no_pathway-2.1.1.--RXN-12795" reversible="true">
				<listOfReactants>
					<speciesReference species="S487" stoichiometry="1.0"/>
					<speciesReference species="S476" stoichiometry="1.0"/>
				</listOfReactants>
				<listOfProducts>
					<speciesReference species="S477" stoichiometry="1.0"/>
					<speciesReference species="S488" stoichiometry="1.0"/>
					<speciesReference species="S18" stoichiometry="1.0"/>
				</listOfProducts>
				<kineticLaw>
					<math xmlns="http://www.w3.org/1998/Math/MathML"/>
					<listOfParameters>
						<parameter id="OBJECTIVE_COEFFICIENT" value="0.0"/>
					</listOfParameters>
				</kineticLaw>
			</reaction>
			<reaction id="R321" name="-no_pathway-2.1.1.--RXN-12802" reversible="false">
				<listOfReactants>
					<speciesReference species="S489" stoichiometry="1.0"/>
					<speciesReference species="S476" stoichiometry="1.0"/>
				</listOfReactants>
				<listOfProducts>
					<speciesReference species="S477" stoichiometry="1.0"/>
					<speciesReference species="S490" stoichiometry="1.0"/>
					<speciesReference species="S18" stoichiometry="1.0"/>
				</listOfProducts>
				<kineticLaw>
					<math xmlns="http://www.w3.org/1998/Math/MathML"/>
					<listOfParameters>
						<parameter id="LOWER_BOUND" value="0.0"/>
						<parameter id="OBJECTIVE_COEFFICIENT" value="0.0"/>
					</listOfParameters>
				</kineticLaw>
			</reaction>
			<reaction id="R322" name="-no_pathway-2.1.1.--RXN-12852" reversible="false">
				<listOfReactants>
					<speciesReference species="S491" stoichiometry="1.0"/>
					<speciesReference species="S476" stoichiometry="1.0"/>
				</listOfReactants>
				<listOfProducts>
					<speciesReference species="S477" stoichiometry="1.0"/>
					<speciesReference species="S492" stoichiometry="1.0"/>
					<speciesReference species="S18" stoichiometry="1.0"/>
				</listOfProducts>
				<kineticLaw>
					<math xmlns="http://www.w3.org/1998/Math/MathML"/>
					<listOfParameters>
						<parameter id="LOWER_BOUND" value="0.0"/>
						<parameter id="OBJECTIVE_COEFFICIENT" value="0.0"/>
					</listOfParameters>
				</kineticLaw>
			</reaction>
			<reaction id="R323" name="-no_pathway-2.1.1.--RXN-12923" reversible="false">
				<listOfReactants>
					<speciesReference species="S359" stoichiometry="1.0"/>
					<speciesReference species="S476" stoichiometry="1.0"/>
				</listOfReactants>
				<listOfProducts>
					<speciesReference species="S477" stoichiometry="1.0"/>
					<speciesReference species="S361" stoichiometry="1.0"/>
					<speciesReference species="S18" stoichiometry="1.0"/>
				</listOfProducts>
				<kineticLaw>
					<math xmlns="http://www.w3.org/1998/Math/MathML"/>
					<listOfParameters>
						<parameter id="LOWER_BOUND" value="0.0"/>
						<parameter id="OBJECTIVE_COEFFICIENT" value="0.0"/>
					</listOfParameters>
				</kineticLaw>
			</reaction>
			<reaction id="R324" name="-no_pathway-2.1.1.--RXN-12924" reversible="false">
				<listOfReactants>
					<speciesReference species="S358" stoichiometry="1.0"/>
					<speciesReference species="S476" stoichiometry="1.0"/>
				</listOfReactants>
				<listOfProducts>
					<speciesReference species="S477" stoichiometry="1.0"/>
					<speciesReference species="S360" stoichiometry="1.0"/>
					<speciesReference species="S18" stoichiometry="1.0"/>
				</listOfProducts>
				<kineticLaw>
					<math xmlns="http://www.w3.org/1998/Math/MathML"/>
					<listOfParameters>
						<parameter id="LOWER_BOUND" value="0.0"/>
						<parameter id="OBJECTIVE_COEFFICIENT" value="0.0"/>
					</listOfParameters>
				</kineticLaw>
			</reaction>
			<reaction id="R325" name="-no_pathway-2.1.1.--RXN-12931" reversible="false">
				<listOfReactants>
					<speciesReference species="S493" stoichiometry="1.0"/>
					<speciesReference species="S476" stoichiometry="1.0"/>
				</listOfReactants>
				<listOfProducts>
					<speciesReference species="S477" stoichiometry="1.0"/>
					<speciesReference species="S494" stoichiometry="1.0"/>
					<speciesReference species="S18" stoichiometry="1.0"/>
				</listOfProducts>
				<kineticLaw>
					<math xmlns="http://www.w3.org/1998/Math/MathML"/>
					<listOfParameters>
						<parameter id="LOWER_BOUND" value="0.0"/>
						<parameter id="OBJECTIVE_COEFFICIENT" value="0.0"/>
					</listOfParameters>
				</kineticLaw>
			</reaction>
			<reaction id="R326" name="-no_pathway-2.1.1.--RXN-12941" reversible="false">
				<listOfReactants>
					<speciesReference species="S495" stoichiometry="1.0"/>
					<speciesReference species="S476" stoichiometry="1.0"/>
				</listOfReactants>
				<listOfProducts>
					<speciesReference species="S477" stoichiometry="1.0"/>
					<speciesReference species="S496" stoichiometry="1.0"/>
					<speciesReference species="S18" stoichiometry="1.0"/>
				</listOfProducts>
				<kineticLaw>
					<math xmlns="http://www.w3.org/1998/Math/MathML"/>
					<listOfParameters>
						<parameter id="LOWER_BOUND" value="0.0"/>
						<parameter id="OBJECTIVE_COEFFICIENT" value="0.0"/>
					</listOfParameters>
				</kineticLaw>
			</reaction>
			<reaction id="R327" name="-no_pathway-2.1.1.--RXN-7061" reversible="true">
				<listOfReactants>
					<speciesReference species="S497" stoichiometry="1.0"/>
					<speciesReference species="S476" stoichiometry="1.0"/>
				</listOfReactants>
				<listOfProducts>
					<speciesReference species="S477" stoichiometry="1.0"/>
					<speciesReference species="S498" stoichiometry="1.0"/>
					<speciesReference species="S18" stoichiometry="1.0"/>
				</listOfProducts>
				<kineticLaw>
					<math xmlns="http://www.w3.org/1998/Math/MathML"/>
					<listOfParameters>
						<parameter id="OBJECTIVE_COEFFICIENT" value="0.0"/>
					</listOfParameters>
				</kineticLaw>
			</reaction>
			<reaction id="R328" name="-no_pathway-2.1.1.--RXN-9736" reversible="true">
				<listOfReactants>
					<speciesReference species="S115" stoichiometry="1.0"/>
					<speciesReference species="S499" stoichiometry="1.0"/>
					<speciesReference species="S18" stoichiometry="1.0"/>
				</listOfReactants>
				<listOfProducts>
					<speciesReference species="S500" stoichiometry="1.0"/>
					<speciesReference species="S126" stoichiometry="1.0"/>
				</listOfProducts>
				<kineticLaw>
					<math xmlns="http://www.w3.org/1998/Math/MathML"/>
					<listOfParameters>
						<parameter id="UPPER_BOUND" value="0.0"/>
						<parameter id="OBJECTIVE_COEFFICIENT" value="0.0"/>
					</listOfParameters>
				</kineticLaw>
			</reaction>
			<reaction id="R329" name="-no_pathway-2.1.1.--RXN1G-2527" reversible="false">
				<listOfReactants>
					<speciesReference species="S501" stoichiometry="1.0"/>
				</listOfReactants>
				<listOfProducts>
					<speciesReference species="S502" stoichiometry="1.0"/>
				</listOfProducts>
				<kineticLaw>
					<math xmlns="http://www.w3.org/1998/Math/MathML"/>
					<listOfParameters>
						<parameter id="LOWER_BOUND" value="0.0"/>
						<parameter id="OBJECTIVE_COEFFICIENT" value="0.0"/>
					</listOfParameters>
				</kineticLaw>
			</reaction>
			<reaction id="R330" name="-no_pathway-2.1.1.--RXN1G-2544" reversible="false">
				<listOfReactants>
					<speciesReference species="S502" stoichiometry="1.0"/>
				</listOfReactants>
				<listOfProducts>
					<speciesReference species="S503" stoichiometry="1.0"/>
				</listOfProducts>
				<kineticLaw>
					<math xmlns="http://www.w3.org/1998/Math/MathML"/>
					<listOfParameters>
						<parameter id="LOWER_BOUND" value="0.0"/>
						<parameter id="OBJECTIVE_COEFFICIENT" value="0.0"/>
					</listOfParameters>
				</kineticLaw>
			</reaction>
			<reaction id="R331" name="-no_pathway-2.1.1.--RXN1G-3232" reversible="false">
				<listOfReactants>
					<speciesReference species="S502" stoichiometry="1.0"/>
				</listOfReactants>
				<listOfProducts>
					<speciesReference species="S504" stoichiometry="1.0"/>
[truncated: 833,565 more chars]
